# Supplementary material for: Phylogenetic and Phylodynamic Analyses of Human Metapneumovirus in Buenos Aires (Argentina) for a Three-Year Period (2009–2011)
Source: PLoS One. 2013 Apr 30;8(4):e63070. doi: 10.1371/journal.pone.0063070 (PMC3639999; doi:10.1371/journal.pone.0063070)
Supplement: Table S1 — Background information of each sequence used in this work. (XLS) [file pone.0063070.s001.xls]

## Sheet: Hoja1
Tree Coded Name	Accession Number	Genotype	Country
Arg1@98	gb|DQ362948.1|	A2	Argentine
Arg1@99	gb|DQ362957.1|	B2	Argentine
Arg3@00	gb|DQ362952.1|	A2	Argentine
Arg5@00	gb|DQ362957.1|	B2	Argentine
Arg1@02	gb|DQ362956.1|	B2	Argentine
Arg2@02	gb|DQ362950.1|	A2	Argentine
Arg1@03	gb|DQ362949.1|	A2	Argentine
ARG5@09	gb|KC210066|	A2	Argentine
ARG7@09	gb|KC210067|	A2	Argentine
ARG9@09	gb|KC210060|	A2	Argentine
ARG10@09	gb|KC210071|	A2	Argentine
ARG4@10	gb|KC210057|	A2	Argentine
ARG5@10	gb|KC210084|	A2	Argentine
ARG8@10	gb|KC210064|	A2	Argentine
ARG9@10	gb|KC210063|	A2	Argentine
ARG10@10	gb|KC210059|	A2	Argentine
ARG12@10	gb|KC210074|	A2	Argentine
ARG3@11	gb|KC210065|	A2	Argentine
ARG4@11	gb|KC210061|	A2	Argentine
ARG5@11	gb|KC210054|	A2	Argentine
ARG6@11	gb|KC210073|	A2	Argentine
ARG7@11	gb|KC210069|	A2	Argentine
ARG8@11	gb|KC210088|	A2	Argentine
ARG9@11	gb|KC210058|	A2	Argentine
ARG10@11	gb|KC210076|	A2	Argentine
ARG11@11	gb|KC210070|	A2	Argentine
ARG12@11	gb|KC210056|	A2	Argentine
ARG14@11	gb|KC210055|	A2	Argentine
ARG1@11	gb|KC210072|	A2	Argentine
ARG1@09	gb|KC210078|	B2	Argentine
ARG2@09	gb|KC210091|	B2	Argentine
ARG3@09	gb|KC210080|	B2	Argentine
ARG4@09	gb|KC210083|	B2	Argentine
ARG1@10	gb|KC210077|	B2	Argentine
ARG11@10	gb|KC210082|	B2	Argentine
ARG3@10	gb|KC210081|	B2	Argentine
MPVARG2@09	gb|KC210091|	B2	Argentine
MPVFARG4@10	gb|KC210090|	A2	Argentine
MPVFARG5@10	gb|KC210084|	A2	Argentine
MPVFARG6@10	gb|KC210086|	A2	Argentine
MPVFARG10@10	gb|KC210089|	A2	Argentine
MPVFARG11@10	gb|KC210085|	B2	Argentine
MPVFARG2@11	gb|KC210087|	A2	Argentine
MPVFARG8@11	gb|KC210088|	A2	Argentine
AUS7182@01	gb|AY327802.1|	A2	Autralia
BR2@01	gb|AY296014.1|	A2	Brazil
CAM0065@08	gb|HQ864251.1|	A2	Cambodia
CAM90@08	gb|HQ864258.1|	B2	Cambodia
CAM312@08	gb|HQ864240.1|	B2	Cambodia
CAM442@08	gb|HQ864247.1|	B2	Cambodia
CAM641@09	gb|HQ864259.1|	A2	Cambodia
CAN16@00	gb|AY485233.1|	A2	Canada
CAN81@99	gb|AY485251.1|	A2	Canada
CAN80@99	gb|AY574247.1|	B2	Canada
CAN97@02	gb|AY574228.1	A2	Canada
CAN34@02	gb|AY574225.1|	A2	Canada
CAN40@02	gb|AY574226.1|	A2	Canada
CAN219@02	gb|AY574238.1|	A2	Canada
CAN464@02	gb|AY574243.1|	A2	Canada
CAN547@02	gb|AY574246.1|	A2	Canada
CHN02@06	gb|EF571501.1|	B2	China
CHN03@06	gb|EF571502.1|	A2	China
CHN05@06	gb|EF571504.1|	A2	China
CHN06@06	gb|EF571505.1|	A2	China
CHN08@06	gb|JQ689397.1|	A2	China
CHN10@06	gb|EF571509.1|	B2	China
CHN12@06	gb|EF571511.1|	B2	China
CHN06@07	gb|JQ689390.1|	A2	China
CHN1251@08	gb|JX139010.1|	A2	China
COL3859@09	gb|JN604822.1|	A2	Colombia
COL4882@09	gb|JN604827.1|	A2	Colombia
IND16@06	gb|EU259869.1|	A2	India
IND8@06	gb|EU259868.1|	A2	India
IND26@07	gb|EU259864.1|	A2	India
IND27@07	gb|EU259877.1|	B2	India
KOL672@07	gb|HQ599199.1|	B2	Kolkata
KOL925@07	gb|HQ599200.1|	B2	Kolkata
KOL1736@08	gb|HQ599212.1|	A2	Kolkata
KOL2075@09	gb|HQ599206.1|	A2	Kolkata
NL1@00	gb|AF371337.2|	A2	Netherlands
NL10@10	gb|JN200816.1|	A2	Netherlands
NIC8902@09	gb|JN604816.1|	B2	Nicaragua
NIC9019@09	gb|JN604819.1|	B2	Nicaragua
PER1@02	gb|DQ393715.1|	B2	Peru
PER2@02	gb|DQ393716.1|	B2	Peru
PER6@03	gb|DQ393720.1|	B2	Peru
PER3@03	gb|DQ393717.1|	B2	Peru
PER4@03	gb|DQ393718.1|	B2	Peru
PER9903@09	gb|JN604820.1|	A2	Peru
SIN187@06	gb|JQ309674.1|	A2	Singapore
RSA54@00	gb|AY848875.1|	B2	South Africa
RSA7@01	gb|AY848914.1|	A2	South Africa
RSA24@01	gb|AY848888.1|	A2	South Africa
RSA4@02	gb|AY848885.1|	A2	South Africa
RSA9@02	gb|AY848886.1|	A2	South Africa
RSA10@02	gb|AY848897.1|	A2	South Africa
RSA21@02	gb|AY848860.1|	B2	South Africa
RSA22@02	gb|AY848904.1|	A2	South Africa
USAIA2@02	gb|DQ312443.2|	B2	United States
USAAI4@02	gb|DQ312445.1|	B2	United States
USA3@02	gb|DQ312444.1|	A2	United States
USA8@03	gb|DQ312449.1|	A2	United States
USA15@03	gb|DQ312456.1|	A2	United States
USAIA12@03	gb|DQ312453.1|	B2	United States
USAIA16@03	gb|DQ312457.1|	B2	United States
USA21@04	gb|DQ312462.1|	A2	United States
URU17@06	gb|GQ888740.1|	A2	Uruguay
URU18@06	gb|GQ888741.1|	A2	Uruguay
URU1@07	gb|GQ888743.1|	B2	Uruguay
