# Supplementary material for: Phylogenetic and Phylodynamic Analyses of Human Metapneumovirus in Buenos Aires (Argentina) for a Three-Year Period (2009–2011)
Source: PLoS One. 2013 Apr 30;8(4):e63070. doi: 10.1371/journal.pone.0063070 (PMC3639999; doi:10.1371/journal.pone.0063070)
Supplement: Video S2 — Interactive virtual global animation for HMPV group B. The KML file can be played by Google Earth (http: earth.google.com). (KML) [file pone.0063070.s003.kml]

<?xml version="1.0" encoding="UTF-8"?>
<kml xmlns="http://www.opengis.net/kml/2.2">
	<Document>
		<Style id="branch_style1">
			<LineStyle>
				<color>ffebebeb</color>
				<width>4.0</width>
			</LineStyle>
		</Style>
		<Style id="branch_style1">
			<LineStyle>
				<color>ffebebeb</color>
				<width>4.0</width>
			</LineStyle>
		</Style>
		<Style id="branch_style1">
			<LineStyle>
				<color>ffebebeb</color>
				<width>4.0</width>
			</LineStyle>
		</Style>
		<Style id="branch_style1">
			<LineStyle>
				<color>ffebebeb</color>
				<width>4.0</width>
			</LineStyle>
		</Style>
		<Style id="branch_style1">
			<LineStyle>
				<color>ffebebeb</color>
				<width>4.0</width>
			</LineStyle>
		</Style>
		<Style id="branch_style1">
			<LineStyle>
				<color>ffebebeb</color>
				<width>4.0</width>
			</LineStyle>
		</Style>
		<Style id="branch_style1">
			<LineStyle>
				<color>ffebebeb</color>
				<width>4.0</width>
			</LineStyle>
		</Style>
		<Style id="branch_style1">
			<LineStyle>
				<color>ffebebeb</color>
				<width>4.0</width>
			</LineStyle>
		</Style>
		<Style id="branch_style1">
			<LineStyle>
				<color>ffebebeb</color>
				<width>4.0</width>
			</LineStyle>
		</Style>
		<Style id="branch_style1">
			<LineStyle>
				<color>ffebebeb</color>
				<width>4.0</width>
			</LineStyle>
		</Style>
		<Style id="branch_style1">
			<LineStyle>
				<color>ffebebeb</color>
				<width>4.0</width>
			</LineStyle>
		</Style>
		<Style id="branch_style1">
			<LineStyle>
				<color>ffebebeb</color>
				<width>4.0</width>
			</LineStyle>
		</Style>
		<Style id="branch_style1">
			<LineStyle>
				<color>ffebebeb</color>
				<width>4.0</width>
			</LineStyle>
		</Style>
		<Style id="branch_style1">
			<LineStyle>
				<color>ffebebeb</color>
				<width>4.0</width>
			</LineStyle>
		</Style>
		<Style id="branch_style1">
			<LineStyle>
				<color>ffebebeb</color>
				<width>4.0</width>
			</LineStyle>
		</Style>
		<Style id="branch_style1">
			<LineStyle>
				<color>ffebebeb</color>
				<width>4.0</width>
			</LineStyle>
		</Style>
		<Style id="branch_style1">
			<LineStyle>
				<color>ffebebeb</color>
				<width>4.0</width>
			</LineStyle>
		</Style>
		<Style id="branch_style1">
			<LineStyle>
				<color>ffebebeb</color>
				<width>4.0</width>
			</LineStyle>
		</Style>
		<Style id="branch_style1">
			<LineStyle>
				<color>ffebebeb</color>
				<width>4.0</width>
			</LineStyle>
		</Style>
		<Style id="branch_style1">
			<LineStyle>
				<color>ffebebeb</color>
				<width>4.0</width>
			</LineStyle>
		</Style>
		<Style id="branch_style1">
			<LineStyle>
				<color>ffebebeb</color>
				<width>4.0</width>
			</LineStyle>
		</Style>
		<Style id="branch_style1">
			<LineStyle>
				<color>ffebebeb</color>
				<width>4.0</width>
			</LineStyle>
		</Style>
		<Style id="branch_style1">
			<LineStyle>
				<color>ffebebeb</color>
				<width>4.0</width>
			</LineStyle>
		</Style>
		<Style id="branch_style1">
			<LineStyle>
				<color>ffebebeb</color>
				<width>4.0</width>
			</LineStyle>
		</Style>
		<Style id="branch_style1">
			<LineStyle>
				<color>ffebebeb</color>
				<width>4.0</width>
			</LineStyle>
		</Style>
		<Style id="branch_style1">
			<LineStyle>
				<color>ffebebeb</color>
				<width>4.0</width>
			</LineStyle>
		</Style>
		<Style id="branch_style1">
			<LineStyle>
				<color>ffebebeb</color>
				<width>4.0</width>
			</LineStyle>
		</Style>
		<Style id="branch_style1">
			<LineStyle>
				<color>ffebebeb</color>
				<width>4.0</width>
			</LineStyle>
		</Style>
		<Style id="branch_style1">
			<LineStyle>
				<color>ffebebeb</color>
				<width>4.0</width>
			</LineStyle>
		</Style>
		<Style id="branch_style1">
			<LineStyle>
				<color>ffebebeb</color>
				<width>4.0</width>
			</LineStyle>
		</Style>
		<Style id="branch_style1">
			<LineStyle>
				<color>ffebebeb</color>
				<width>4.0</width>
			</LineStyle>
		</Style>
		<Style id="branch_style1">
			<LineStyle>
				<color>ffebebeb</color>
				<width>4.0</width>
			</LineStyle>
		</Style>
		<Style id="branch_style1">
			<LineStyle>
				<color>ffebebeb</color>
				<width>4.0</width>
			</LineStyle>
		</Style>
		<Style id="branch_style1">
			<LineStyle>
				<color>ffebebeb</color>
				<width>4.0</width>
			</LineStyle>
		</Style>
		<Style id="branch_style1">
			<LineStyle>
				<color>ffebebeb</color>
				<width>4.0</width>
			</LineStyle>
		</Style>
		<Style id="branch_style1">
			<LineStyle>
				<color>ffebebeb</color>
				<width>4.0</width>
			</LineStyle>
		</Style>
		<Style id="branch_style1">
			<LineStyle>
				<color>ffebebeb</color>
				<width>4.0</width>
			</LineStyle>
		</Style>
		<Style id="branch_style1">
			<LineStyle>
				<color>ffebebeb</color>
				<width>4.0</width>
			</LineStyle>
		</Style>
		<Style id="branch_style1">
			<LineStyle>
				<color>ffebebeb</color>
				<width>4.0</width>
			</LineStyle>
		</Style>
		<Style id="branch_style1">
			<LineStyle>
				<color>ffebebeb</color>
				<width>4.0</width>
			</LineStyle>
		</Style>
		<Style id="branch_style1">
			<LineStyle>
				<color>ffebebeb</color>
				<width>4.0</width>
			</LineStyle>
		</Style>
		<Style id="branch_style1">
			<LineStyle>
				<color>ffebebeb</color>
				<width>4.0</width>
			</LineStyle>
		</Style>
		<Style id="branch_style1">
			<LineStyle>
				<color>ffebebeb</color>
				<width>4.0</width>
			</LineStyle>
		</Style>
		<Style id="branch_style1">
			<LineStyle>
				<color>ffebebeb</color>
				<width>4.0</width>
			</LineStyle>
		</Style>
		<Style id="branch_style1">
			<LineStyle>
				<color>ffebebeb</color>
				<width>4.0</width>
			</LineStyle>
		</Style>
		<Style id="branch_style1">
			<LineStyle>
				<color>ffebebeb</color>
				<width>4.0</width>
			</LineStyle>
		</Style>
		<Style id="branch_style1">
			<LineStyle>
				<color>ffebebeb</color>
				<width>4.0</width>
			</LineStyle>
		</Style>
		<Style id="branch_style1">
			<LineStyle>
				<color>ffebebeb</color>
				<width>4.0</width>
			</LineStyle>
		</Style>
		<Style id="branch_style1">
			<LineStyle>
				<color>ffebebeb</color>
				<width>4.0</width>
			</LineStyle>
		</Style>
		<Style id="branch_style1">
			<LineStyle>
				<color>ffebebeb</color>
				<width>4.0</width>
			</LineStyle>
		</Style>
		<Style id="branch_style1">
			<LineStyle>
				<color>ffebebeb</color>
				<width>4.0</width>
			</LineStyle>
		</Style>
		<Style id="branch_style1">
			<LineStyle>
				<color>ffebebeb</color>
				<width>4.0</width>
			</LineStyle>
		</Style>
		<Style id="branch_style1">
			<LineStyle>
				<color>ffebebeb</color>
				<width>4.0</width>
			</LineStyle>
		</Style>
		<Style id="branch_style1">
			<LineStyle>
				<color>ffebebeb</color>
				<width>4.0</width>
			</LineStyle>
		</Style>
		<Style id="branch_style1">
			<LineStyle>
				<color>ffebebeb</color>
				<width>4.0</width>
			</LineStyle>
		</Style>
		<Style id="branch_style1">
			<LineStyle>
				<color>ffebebeb</color>
				<width>4.0</width>
			</LineStyle>
		</Style>
		<Style id="branch_style1">
			<LineStyle>
				<color>ffebebeb</color>
				<width>4.0</width>
			</LineStyle>
		</Style>
		<Style id="branch_style1">
			<LineStyle>
				<color>ffebebeb</color>
				<width>4.0</width>
			</LineStyle>
		</Style>
		<Style id="branch_style1">
			<LineStyle>
				<color>ffebebeb</color>
				<width>4.0</width>
			</LineStyle>
		</Style>
		<Style id="branch_style1">
			<LineStyle>
				<color>ffebebeb</color>
				<width>4.0</width>
			</LineStyle>
		</Style>
		<Style id="branch_style1">
			<LineStyle>
				<color>ffebebeb</color>
				<width>4.0</width>
			</LineStyle>
		</Style>
		<Style id="branch_style1">
			<LineStyle>
				<color>ffebebeb</color>
				<width>4.0</width>
			</LineStyle>
		</Style>
		<Style id="branch_style1">
			<LineStyle>
				<color>ffebebeb</color>
				<width>4.0</width>
			</LineStyle>
		</Style>
		<Style id="branch_style1">
			<LineStyle>
				<color>ffebebeb</color>
				<width>4.0</width>
			</LineStyle>
		</Style>
		<Style id="branch_style1">
			<LineStyle>
				<color>ffebebeb</color>
				<width>4.0</width>
			</LineStyle>
		</Style>
		<Style id="branch_style1">
			<LineStyle>
				<color>ffebebeb</color>
				<width>4.0</width>
			</LineStyle>
		</Style>
		<Style id="branch_style1">
			<LineStyle>
				<color>ffebebeb</color>
				<width>4.0</width>
			</LineStyle>
		</Style>
		<Style id="branch_style1">
			<LineStyle>
				<color>ffebebeb</color>
				<width>4.0</width>
			</LineStyle>
		</Style>
		<Style id="branch_style1">
			<LineStyle>
				<color>ffebebeb</color>
				<width>4.0</width>
			</LineStyle>
		</Style>
		<Style id="branch_style1">
			<LineStyle>
				<color>ffebebeb</color>
				<width>4.0</width>
			</LineStyle>
		</Style>
		<Style id="branch_style1">
			<LineStyle>
				<color>ffebebeb</color>
				<width>4.0</width>
			</LineStyle>
		</Style>
		<Style id="branch_style1">
			<LineStyle>
				<color>ffebebeb</color>
				<width>4.0</width>
			</LineStyle>
		</Style>
		<Style id="branch_style1">
			<LineStyle>
				<color>ffebebeb</color>
				<width>4.0</width>
			</LineStyle>
		</Style>
		<Style id="branch_style1">
			<LineStyle>
				<color>ffebebeb</color>
				<width>4.0</width>
			</LineStyle>
		</Style>
		<Style id="branch_style1">
			<LineStyle>
				<color>ffebebeb</color>
				<width>4.0</width>
			</LineStyle>
		</Style>
		<Style id="branch_style1">
			<LineStyle>
				<color>ffebebeb</color>
				<width>4.0</width>
			</LineStyle>
		</Style>
		<Style id="branch_style1">
			<LineStyle>
				<color>ffebebeb</color>
				<width>4.0</width>
			</LineStyle>
		</Style>
		<Style id="branch_style1">
			<LineStyle>
				<color>ffebebeb</color>
				<width>4.0</width>
			</LineStyle>
		</Style>
		<Style id="branch_style1">
			<LineStyle>
				<color>ffebebeb</color>
				<width>4.0</width>
			</LineStyle>
		</Style>
		<Style id="branch_style1">
			<LineStyle>
				<color>ffebebeb</color>
				<width>4.0</width>
			</LineStyle>
		</Style>
		<Style id="branch_style1">
			<LineStyle>
				<color>ffebebeb</color>
				<width>4.0</width>
			</LineStyle>
		</Style>
		<Style id="branch_style1">
			<LineStyle>
				<color>ffebebeb</color>
				<width>4.0</width>
			</LineStyle>
		</Style>
		<Style id="branch_style1">
			<LineStyle>
				<color>ffebebeb</color>
				<width>4.0</width>
			</LineStyle>
		</Style>
		<Style id="branch_style1">
			<LineStyle>
				<color>ffebebeb</color>
				<width>4.0</width>
			</LineStyle>
		</Style>
		<Style id="branch_style1">
			<LineStyle>
				<color>ffebebeb</color>
				<width>4.0</width>
			</LineStyle>
		</Style>
		<Style id="branch_style1">
			<LineStyle>
				<color>ffebebeb</color>
				<width>4.0</width>
			</LineStyle>
		</Style>
		<Style id="branch_style1">
			<LineStyle>
				<color>ffebebeb</color>
				<width>4.0</width>
			</LineStyle>
		</Style>
		<Style id="branch_style1">
			<LineStyle>
				<color>ffebebeb</color>
				<width>4.0</width>
			</LineStyle>
		</Style>
		<Style id="branch_style1">
			<LineStyle>
				<color>ffebebeb</color>
				<width>4.0</width>
			</LineStyle>
		</Style>
		<Style id="branch_style1">
			<LineStyle>
				<color>ffebebeb</color>
				<width>4.0</width>
			</LineStyle>
		</Style>
		<Style id="branch_style1">
			<LineStyle>
				<color>ffebebeb</color>
				<width>4.0</width>
			</LineStyle>
		</Style>
		<Style id="branch_style1">
			<LineStyle>
				<color>ffebebeb</color>
				<width>4.0</width>
			</LineStyle>
		</Style>
		<Style id="branch_style1">
			<LineStyle>
				<color>ffebebeb</color>
				<width>4.0</width>
			</LineStyle>
		</Style>
		<Style id="branch_style1">
			<LineStyle>
				<color>ffebebeb</color>
				<width>4.0</width>
			</LineStyle>
		</Style>
		<Style id="branch_style1">
			<LineStyle>
				<color>ffebebeb</color>
				<width>4.0</width>
			</LineStyle>
		</Style>
		<Style id="branch_style1">
			<LineStyle>
				<color>ffebebeb</color>
				<width>4.0</width>
			</LineStyle>
		</Style>
		<Style id="branch_style1">
			<LineStyle>
				<color>ffebebeb</color>
				<width>4.0</width>
			</LineStyle>
		</Style>
		<Style id="branch_style1">
			<LineStyle>
				<color>ffebebeb</color>
				<width>4.0</width>
			</LineStyle>
		</Style>
		<Style id="branch_style1">
			<LineStyle>
				<color>ffebebeb</color>
				<width>4.0</width>
			</LineStyle>
		</Style>
		<Style id="branch_style1">
			<LineStyle>
				<color>ffebebeb</color>
				<width>4.0</width>
			</LineStyle>
		</Style>
		<Style id="branch_style2">
			<LineStyle>
				<color>ffdfdfe0</color>
				<width>4.0</width>
			</LineStyle>
		</Style>
		<Style id="branch_style2">
			<LineStyle>
				<color>ffdfdfe0</color>
				<width>4.0</width>
			</LineStyle>
		</Style>
		<Style id="branch_style2">
			<LineStyle>
				<color>ffdfdfe0</color>
				<width>4.0</width>
			</LineStyle>
		</Style>
		<Style id="branch_style2">
			<LineStyle>
				<color>ffdfdfe0</color>
				<width>4.0</width>
			</LineStyle>
		</Style>
		<Style id="branch_style2">
			<LineStyle>
				<color>ffdfdfe0</color>
				<width>4.0</width>
			</LineStyle>
		</Style>
		<Style id="branch_style2">
			<LineStyle>
				<color>ffdfdfe0</color>
				<width>4.0</width>
			</LineStyle>
		</Style>
		<Style id="branch_style2">
			<LineStyle>
				<color>ffdfdfe0</color>
				<width>4.0</width>
			</LineStyle>
		</Style>
		<Style id="branch_style2">
			<LineStyle>
				<color>ffdfdfe0</color>
				<width>4.0</width>
			</LineStyle>
		</Style>
		<Style id="branch_style2">
			<LineStyle>
				<color>ffdfdfe0</color>
				<width>4.0</width>
			</LineStyle>
		</Style>
		<Style id="branch_style2">
			<LineStyle>
				<color>ffdfdfe0</color>
				<width>4.0</width>
			</LineStyle>
		</Style>
		<Style id="branch_style2">
			<LineStyle>
				<color>ffdfdfe0</color>
				<width>4.0</width>
			</LineStyle>
		</Style>
		<Style id="branch_style2">
			<LineStyle>
				<color>ffdfdfe0</color>
				<width>4.0</width>
			</LineStyle>
		</Style>
		<Style id="branch_style2">
			<LineStyle>
				<color>ffdfdfe0</color>
				<width>4.0</width>
			</LineStyle>
		</Style>
		<Style id="branch_style2">
			<LineStyle>
				<color>ffdfdfe0</color>
				<width>4.0</width>
			</LineStyle>
		</Style>
		<Style id="branch_style2">
			<LineStyle>
				<color>ffdfdfe0</color>
				<width>4.0</width>
			</LineStyle>
		</Style>
		<Style id="branch_style2">
			<LineStyle>
				<color>ffdfdfe0</color>
				<width>4.0</width>
			</LineStyle>
		</Style>
		<Style id="branch_style2">
			<LineStyle>
				<color>ffdfdfe0</color>
				<width>4.0</width>
			</LineStyle>
		</Style>
		<Style id="branch_style2">
			<LineStyle>
				<color>ffdfdfe0</color>
				<width>4.0</width>
			</LineStyle>
		</Style>
		<Style id="branch_style2">
			<LineStyle>
				<color>ffdfdfe0</color>
				<width>4.0</width>
			</LineStyle>
		</Style>
		<Style id="branch_style2">
			<LineStyle>
				<color>ffdfdfe0</color>
				<width>4.0</width>
			</LineStyle>
		</Style>
		<Style id="branch_style2">
			<LineStyle>
				<color>ffdfdfe0</color>
				<width>4.0</width>
			</LineStyle>
		</Style>
		<Style id="branch_style2">
			<LineStyle>
				<color>ffdfdfe0</color>
				<width>4.0</width>
			</LineStyle>
		</Style>
		<Style id="branch_style2">
			<LineStyle>
				<color>ffdfdfe0</color>
				<width>4.0</width>
			</LineStyle>
		</Style>
		<Style id="branch_style2">
			<LineStyle>
				<color>ffdfdfe0</color>
				<width>4.0</width>
			</LineStyle>
		</Style>
		<Style id="branch_style2">
			<LineStyle>
				<color>ffdfdfe0</color>
				<width>4.0</width>
			</LineStyle>
		</Style>
		<Style id="branch_style2">
			<LineStyle>
				<color>ffdfdfe0</color>
				<width>4.0</width>
			</LineStyle>
		</Style>
		<Style id="branch_style2">
			<LineStyle>
				<color>ffdfdfe0</color>
				<width>4.0</width>
			</LineStyle>
		</Style>
		<Style id="branch_style2">
			<LineStyle>
				<color>ffdfdfe0</color>
				<width>4.0</width>
			</LineStyle>
		</Style>
		<Style id="branch_style2">
			<LineStyle>
				<color>ffdfdfe0</color>
				<width>4.0</width>
			</LineStyle>
		</Style>
		<Style id="branch_style2">
			<LineStyle>
				<color>ffdfdfe0</color>
				<width>4.0</width>
			</LineStyle>
		</Style>
		<Style id="branch_style2">
			<LineStyle>
				<color>ffdfdfe0</color>
				<width>4.0</width>
			</LineStyle>
		</Style>
		<Style id="branch_style2">
			<LineStyle>
				<color>ffdfdfe0</color>
				<width>4.0</width>
			</LineStyle>
		</Style>
		<Style id="branch_style2">
			<LineStyle>
				<color>ffdfdfe0</color>
				<width>4.0</width>
			</LineStyle>
		</Style>
		<Style id="branch_style2">
			<LineStyle>
				<color>ffdfdfe0</color>
				<width>4.0</width>
			</LineStyle>
		</Style>
		<Style id="branch_style2">
			<LineStyle>
				<color>ffdfdfe0</color>
				<width>4.0</width>
			</LineStyle>
		</Style>
		<Style id="branch_style2">
			<LineStyle>
				<color>ffdfdfe0</color>
				<width>4.0</width>
			</LineStyle>
		</Style>
		<Style id="branch_style2">
			<LineStyle>
				<color>ffdfdfe0</color>
				<width>4.0</width>
			</LineStyle>
		</Style>
		<Style id="branch_style2">
			<LineStyle>
				<color>ffdfdfe0</color>
				<width>4.0</width>
			</LineStyle>
		</Style>
		<Style id="branch_style2">
			<LineStyle>
				<color>ffdfdfe0</color>
				<width>4.0</width>
			</LineStyle>
		</Style>
		<Style id="branch_style2">
			<LineStyle>
				<color>ffdfdfe0</color>
				<width>4.0</width>
			</LineStyle>
		</Style>
		<Style id="branch_style2">
			<LineStyle>
				<color>ffdfdfe0</color>
				<width>4.0</width>
			</LineStyle>
		</Style>
		<Style id="branch_style2">
			<LineStyle>
				<color>ffdfdfe0</color>
				<width>4.0</width>
			</LineStyle>
		</Style>
		<Style id="branch_style2">
			<LineStyle>
				<color>ffdfdfe0</color>
				<width>4.0</width>
			</LineStyle>
		</Style>
		<Style id="branch_style2">
			<LineStyle>
				<color>ffdfdfe0</color>
				<width>4.0</width>
			</LineStyle>
		</Style>
		<Style id="branch_style2">
			<LineStyle>
				<color>ffdfdfe0</color>
				<width>4.0</width>
			</LineStyle>
		</Style>
		<Style id="branch_style2">
			<LineStyle>
				<color>ffdfdfe0</color>
				<width>4.0</width>
			</LineStyle>
		</Style>
		<Style id="branch_style2">
			<LineStyle>
				<color>ffdfdfe0</color>
				<width>4.0</width>
			</LineStyle>
		</Style>
		<Style id="branch_style2">
			<LineStyle>
				<color>ffdfdfe0</color>
				<width>4.0</width>
			</LineStyle>
		</Style>
		<Style id="branch_style2">
			<LineStyle>
				<color>ffdfdfe0</color>
				<width>4.0</width>
			</LineStyle>
		</Style>
		<Style id="branch_style2">
			<LineStyle>
				<color>ffdfdfe0</color>
				<width>4.0</width>
			</LineStyle>
		</Style>
		<Style id="branch_style2">
			<LineStyle>
				<color>ffdfdfe0</color>
				<width>4.0</width>
			</LineStyle>
		</Style>
		<Style id="branch_style2">
			<LineStyle>
				<color>ffdfdfe0</color>
				<width>4.0</width>
			</LineStyle>
		</Style>
		<Style id="branch_style2">
			<LineStyle>
				<color>ffdfdfe0</color>
				<width>4.0</width>
			</LineStyle>
		</Style>
		<Style id="branch_style2">
			<LineStyle>
				<color>ffdfdfe0</color>
				<width>4.0</width>
			</LineStyle>
		</Style>
		<Style id="branch_style2">
			<LineStyle>
				<color>ffdfdfe0</color>
				<width>4.0</width>
			</LineStyle>
		</Style>
		<Style id="branch_style2">
			<LineStyle>
				<color>ffdfdfe0</color>
				<width>4.0</width>
			</LineStyle>
		</Style>
		<Style id="branch_style2">
			<LineStyle>
				<color>ffdfdfe0</color>
				<width>4.0</width>
			</LineStyle>
		</Style>
		<Style id="branch_style2">
			<LineStyle>
				<color>ffdfdfe0</color>
				<width>4.0</width>
			</LineStyle>
		</Style>
		<Style id="branch_style2">
			<LineStyle>
				<color>ffdfdfe0</color>
				<width>4.0</width>
			</LineStyle>
		</Style>
		<Style id="branch_style2">
			<LineStyle>
				<color>ffdfdfe0</color>
				<width>4.0</width>
			</LineStyle>
		</Style>
		<Style id="branch_style2">
			<LineStyle>
				<color>ffdfdfe0</color>
				<width>4.0</width>
			</LineStyle>
		</Style>
		<Style id="branch_style2">
			<LineStyle>
				<color>ffdfdfe0</color>
				<width>4.0</width>
			</LineStyle>
		</Style>
		<Style id="branch_style2">
			<LineStyle>
				<color>ffdfdfe0</color>
				<width>4.0</width>
			</LineStyle>
		</Style>
		<Style id="branch_style2">
			<LineStyle>
				<color>ffdfdfe0</color>
				<width>4.0</width>
			</LineStyle>
		</Style>
		<Style id="branch_style2">
			<LineStyle>
				<color>ffdfdfe0</color>
				<width>4.0</width>
			</LineStyle>
		</Style>
		<Style id="branch_style2">
			<LineStyle>
				<color>ffdfdfe0</color>
				<width>4.0</width>
			</LineStyle>
		</Style>
		<Style id="branch_style2">
			<LineStyle>
				<color>ffdfdfe0</color>
				<width>4.0</width>
			</LineStyle>
		</Style>
		<Style id="branch_style2">
			<LineStyle>
				<color>ffdfdfe0</color>
				<width>4.0</width>
			</LineStyle>
		</Style>
		<Style id="branch_style2">
			<LineStyle>
				<color>ffdfdfe0</color>
				<width>4.0</width>
			</LineStyle>
		</Style>
		<Style id="branch_style2">
			<LineStyle>
				<color>ffdfdfe0</color>
				<width>4.0</width>
			</LineStyle>
		</Style>
		<Style id="branch_style2">
			<LineStyle>
				<color>ffdfdfe0</color>
				<width>4.0</width>
			</LineStyle>
		</Style>
		<Style id="branch_style2">
			<LineStyle>
				<color>ffdfdfe0</color>
				<width>4.0</width>
			</LineStyle>
		</Style>
		<Style id="branch_style2">
			<LineStyle>
				<color>ffdfdfe0</color>
				<width>4.0</width>
			</LineStyle>
		</Style>
		<Style id="branch_style2">
			<LineStyle>
				<color>ffdfdfe0</color>
				<width>4.0</width>
			</LineStyle>
		</Style>
		<Style id="branch_style2">
			<LineStyle>
				<color>ffdfdfe0</color>
				<width>4.0</width>
			</LineStyle>
		</Style>
		<Style id="branch_style2">
			<LineStyle>
				<color>ffdfdfe0</color>
				<width>4.0</width>
			</LineStyle>
		</Style>
		<Style id="branch_style2">
			<LineStyle>
				<color>ffdfdfe0</color>
				<width>4.0</width>
			</LineStyle>
		</Style>
		<Style id="branch_style2">
			<LineStyle>
				<color>ffdfdfe0</color>
				<width>4.0</width>
			</LineStyle>
		</Style>
		<Style id="branch_style2">
			<LineStyle>
				<color>ffdfdfe0</color>
				<width>4.0</width>
			</LineStyle>
		</Style>
		<Style id="branch_style2">
			<LineStyle>
				<color>ffdfdfe0</color>
				<width>4.0</width>
			</LineStyle>
		</Style>
		<Style id="branch_style2">
			<LineStyle>
				<color>ffdfdfe0</color>
				<width>4.0</width>
			</LineStyle>
		</Style>
		<Style id="branch_style2">
			<LineStyle>
				<color>ffdfdfe0</color>
				<width>4.0</width>
			</LineStyle>
		</Style>
		<Style id="branch_style2">
			<LineStyle>
				<color>ffdfdfe0</color>
				<width>4.0</width>
			</LineStyle>
		</Style>
		<Style id="branch_style2">
			<LineStyle>
				<color>ffdfdfe0</color>
				<width>4.0</width>
			</LineStyle>
		</Style>
		<Style id="branch_style2">
			<LineStyle>
				<color>ffdfdfe0</color>
				<width>4.0</width>
			</LineStyle>
		</Style>
		<Style id="branch_style2">
			<LineStyle>
				<color>ffdfdfe0</color>
				<width>4.0</width>
			</LineStyle>
		</Style>
		<Style id="branch_style2">
			<LineStyle>
				<color>ffdfdfe0</color>
				<width>4.0</width>
			</LineStyle>
		</Style>
		<Style id="branch_style2">
			<LineStyle>
				<color>ffdfdfe0</color>
				<width>4.0</width>
			</LineStyle>
		</Style>
		<Style id="branch_style2">
			<LineStyle>
				<color>ffdfdfe0</color>
				<width>4.0</width>
			</LineStyle>
		</Style>
		<Style id="branch_style2">
			<LineStyle>
				<color>ffdfdfe0</color>
				<width>4.0</width>
			</LineStyle>
		</Style>
		<Style id="branch_style2">
			<LineStyle>
				<color>ffdfdfe0</color>
				<width>4.0</width>
			</LineStyle>
		</Style>
		<Style id="branch_style2">
			<LineStyle>
				<color>ffdfdfe0</color>
				<width>4.0</width>
			</LineStyle>
		</Style>
		<Style id="branch_style2">
			<LineStyle>
				<color>ffdfdfe0</color>
				<width>4.0</width>
			</LineStyle>
		</Style>
		<Style id="branch_style2">
			<LineStyle>
				<color>ffdfdfe0</color>
				<width>4.0</width>
			</LineStyle>
		</Style>
		<Style id="branch_style2">
			<LineStyle>
				<color>ffdfdfe0</color>
				<width>4.0</width>
			</LineStyle>
		</Style>
		<Style id="branch_style2">
			<LineStyle>
				<color>ffdfdfe0</color>
				<width>4.0</width>
			</LineStyle>
		</Style>
		<Style id="branch_style2">
			<LineStyle>
				<color>ffdfdfe0</color>
				<width>4.0</width>
			</LineStyle>
		</Style>
		<Style id="branch_style2">
			<LineStyle>
				<color>ffdfdfe0</color>
				<width>4.0</width>
			</LineStyle>
		</Style>
		<Style id="branch_style2">
			<LineStyle>
				<color>ffdfdfe0</color>
				<width>4.0</width>
			</LineStyle>
		</Style>
		<Style id="branch_style2">
			<LineStyle>
				<color>ffdfdfe0</color>
				<width>4.0</width>
			</LineStyle>
		</Style>
		<Style id="branch_style3">
			<LineStyle>
				<color>ffe0e0e0</color>
				<width>4.0</width>
			</LineStyle>
		</Style>
		<Style id="branch_style3">
			<LineStyle>
				<color>ffe0e0e0</color>
				<width>4.0</width>
			</LineStyle>
		</Style>
		<Style id="branch_style3">
			<LineStyle>
				<color>ffe0e0e0</color>
				<width>4.0</width>
			</LineStyle>
		</Style>
		<Style id="branch_style3">
			<LineStyle>
				<color>ffe0e0e0</color>
				<width>4.0</width>
			</LineStyle>
		</Style>
		<Style id="branch_style3">
			<LineStyle>
				<color>ffe0e0e0</color>
				<width>4.0</width>
			</LineStyle>
		</Style>
		<Style id="branch_style3">
			<LineStyle>
				<color>ffe0e0e0</color>
				<width>4.0</width>
			</LineStyle>
		</Style>
		<Style id="branch_style3">
			<LineStyle>
				<color>ffe0e0e0</color>
				<width>4.0</width>
			</LineStyle>
		</Style>
		<Style id="branch_style3">
			<LineStyle>
				<color>ffe0e0e0</color>
				<width>4.0</width>
			</LineStyle>
		</Style>
		<Style id="branch_style3">
			<LineStyle>
				<color>ffe0e0e0</color>
				<width>4.0</width>
			</LineStyle>
		</Style>
		<Style id="branch_style3">
			<LineStyle>
				<color>ffe0e0e0</color>
				<width>4.0</width>
			</LineStyle>
		</Style>
		<Style id="branch_style3">
			<LineStyle>
				<color>ffe0e0e0</color>
				<width>4.0</width>
			</LineStyle>
		</Style>
		<Style id="branch_style3">
			<LineStyle>
				<color>ffe0e0e0</color>
				<width>4.0</width>
			</LineStyle>
		</Style>
		<Style id="branch_style3">
			<LineStyle>
				<color>ffe0e0e0</color>
				<width>4.0</width>
			</LineStyle>
		</Style>
		<Style id="branch_style3">
			<LineStyle>
				<color>ffe0e0e0</color>
				<width>4.0</width>
			</LineStyle>
		</Style>
		<Style id="branch_style3">
			<LineStyle>
				<color>ffe0e0e0</color>
				<width>4.0</width>
			</LineStyle>
		</Style>
		<Style id="branch_style3">
			<LineStyle>
				<color>ffe0e0e0</color>
				<width>4.0</width>
			</LineStyle>
		</Style>
		<Style id="branch_style3">
			<LineStyle>
				<color>ffe0e0e0</color>
				<width>4.0</width>
			</LineStyle>
		</Style>
		<Style id="branch_style3">
			<LineStyle>
				<color>ffe0e0e0</color>
				<width>4.0</width>
			</LineStyle>
		</Style>
		<Style id="branch_style3">
			<LineStyle>
				<color>ffe0e0e0</color>
				<width>4.0</width>
			</LineStyle>
		</Style>
		<Style id="branch_style3">
			<LineStyle>
				<color>ffe0e0e0</color>
				<width>4.0</width>
			</LineStyle>
		</Style>
		<Style id="branch_style3">
			<LineStyle>
				<color>ffe0e0e0</color>
				<width>4.0</width>
			</LineStyle>
		</Style>
		<Style id="branch_style3">
			<LineStyle>
				<color>ffe0e0e0</color>
				<width>4.0</width>
			</LineStyle>
		</Style>
		<Style id="branch_style3">
			<LineStyle>
				<color>ffe0e0e0</color>
				<width>4.0</width>
			</LineStyle>
		</Style>
		<Style id="branch_style3">
			<LineStyle>
				<color>ffe0e0e0</color>
				<width>4.0</width>
			</LineStyle>
		</Style>
		<Style id="branch_style3">
			<LineStyle>
				<color>ffe0e0e0</color>
				<width>4.0</width>
			</LineStyle>
		</Style>
		<Style id="branch_style3">
			<LineStyle>
				<color>ffe0e0e0</color>
				<width>4.0</width>
			</LineStyle>
		</Style>
		<Style id="branch_style3">
			<LineStyle>
				<color>ffe0e0e0</color>
				<width>4.0</width>
			</LineStyle>
		</Style>
		<Style id="branch_style3">
			<LineStyle>
				<color>ffe0e0e0</color>
				<width>4.0</width>
			</LineStyle>
		</Style>
		<Style id="branch_style3">
			<LineStyle>
				<color>ffe0e0e0</color>
				<width>4.0</width>
			</LineStyle>
		</Style>
		<Style id="branch_style3">
			<LineStyle>
				<color>ffe0e0e0</color>
				<width>4.0</width>
			</LineStyle>
		</Style>
		<Style id="branch_style3">
			<LineStyle>
				<color>ffe0e0e0</color>
				<width>4.0</width>
			</LineStyle>
		</Style>
		<Style id="branch_style3">
			<LineStyle>
				<color>ffe0e0e0</color>
				<width>4.0</width>
			</LineStyle>
		</Style>
		<Style id="branch_style3">
			<LineStyle>
				<color>ffe0e0e0</color>
				<width>4.0</width>
			</LineStyle>
		</Style>
		<Style id="branch_style3">
			<LineStyle>
				<color>ffe0e0e0</color>
				<width>4.0</width>
			</LineStyle>
		</Style>
		<Style id="branch_style3">
			<LineStyle>
				<color>ffe0e0e0</color>
				<width>4.0</width>
			</LineStyle>
		</Style>
		<Style id="branch_style3">
			<LineStyle>
				<color>ffe0e0e0</color>
				<width>4.0</width>
			</LineStyle>
		</Style>
		<Style id="branch_style3">
			<LineStyle>
				<color>ffe0e0e0</color>
				<width>4.0</width>
			</LineStyle>
		</Style>
		<Style id="branch_style3">
			<LineStyle>
				<color>ffe0e0e0</color>
				<width>4.0</width>
			</LineStyle>
		</Style>
		<Style id="branch_style3">
			<LineStyle>
				<color>ffe0e0e0</color>
				<width>4.0</width>
			</LineStyle>
		</Style>
		<Style id="branch_style3">
			<LineStyle>
				<color>ffe0e0e0</color>
				<width>4.0</width>
			</LineStyle>
		</Style>
		<Style id="branch_style3">
			<LineStyle>
				<color>ffe0e0e0</color>
				<width>4.0</width>
			</LineStyle>
		</Style>
		<Style id="branch_style3">
			<LineStyle>
				<color>ffe0e0e0</color>
				<width>4.0</width>
			</LineStyle>
		</Style>
		<Style id="branch_style3">
			<LineStyle>
				<color>ffe0e0e0</color>
				<width>4.0</width>
			</LineStyle>
		</Style>
		<Style id="branch_style3">
			<LineStyle>
				<color>ffe0e0e0</color>
				<width>4.0</width>
			</LineStyle>
		</Style>
		<Style id="branch_style3">
			<LineStyle>
				<color>ffe0e0e0</color>
				<width>4.0</width>
			</LineStyle>
		</Style>
		<Style id="branch_style3">
			<LineStyle>
				<color>ffe0e0e0</color>
				<width>4.0</width>
			</LineStyle>
		</Style>
		<Style id="branch_style3">
			<LineStyle>
				<color>ffe0e0e0</color>
				<width>4.0</width>
			</LineStyle>
		</Style>
		<Style id="branch_style3">
			<LineStyle>
				<color>ffe0e0e0</color>
				<width>4.0</width>
			</LineStyle>
		</Style>
		<Style id="branch_style3">
			<LineStyle>
				<color>ffe0e0e0</color>
				<width>4.0</width>
			</LineStyle>
		</Style>
		<Style id="branch_style3">
			<LineStyle>
				<color>ffe0e0e0</color>
				<width>4.0</width>
			</LineStyle>
		</Style>
		<Style id="branch_style3">
			<LineStyle>
				<color>ffe0e0e0</color>
				<width>4.0</width>
			</LineStyle>
		</Style>
		<Style id="branch_style3">
			<LineStyle>
				<color>ffe0e0e0</color>
				<width>4.0</width>
			</LineStyle>
		</Style>
		<Style id="branch_style3">
			<LineStyle>
				<color>ffe0e0e0</color>
				<width>4.0</width>
			</LineStyle>
		</Style>
		<Style id="branch_style3">
			<LineStyle>
				<color>ffe0e0e0</color>
				<width>4.0</width>
			</LineStyle>
		</Style>
		<Style id="branch_style3">
			<LineStyle>
				<color>ffe0e0e0</color>
				<width>4.0</width>
			</LineStyle>
		</Style>
		<Style id="branch_style3">
			<LineStyle>
				<color>ffe0e0e0</color>
				<width>4.0</width>
			</LineStyle>
		</Style>
		<Style id="branch_style3">
			<LineStyle>
				<color>ffe0e0e0</color>
				<width>4.0</width>
			</LineStyle>
		</Style>
		<Style id="branch_style3">
			<LineStyle>
				<color>ffe0e0e0</color>
				<width>4.0</width>
			</LineStyle>
		</Style>
		<Style id="branch_style3">
			<LineStyle>
				<color>ffe0e0e0</color>
				<width>4.0</width>
			</LineStyle>
		</Style>
		<Style id="branch_style3">
			<LineStyle>
				<color>ffe0e0e0</color>
				<width>4.0</width>
			</LineStyle>
		</Style>
		<Style id="branch_style3">
			<LineStyle>
				<color>ffe0e0e0</color>
				<width>4.0</width>
			</LineStyle>
		</Style>
		<Style id="branch_style3">
			<LineStyle>
				<color>ffe0e0e0</color>
				<width>4.0</width>
			</LineStyle>
		</Style>
		<Style id="branch_style3">
			<LineStyle>
				<color>ffe0e0e0</color>
				<width>4.0</width>
			</LineStyle>
		</Style>
		<Style id="branch_style3">
			<LineStyle>
				<color>ffe0e0e0</color>
				<width>4.0</width>
			</LineStyle>
		</Style>
		<Style id="branch_style3">
			<LineStyle>
				<color>ffe0e0e0</color>
				<width>4.0</width>
			</LineStyle>
		</Style>
		<Style id="branch_style3">
			<LineStyle>
				<color>ffe0e0e0</color>
				<width>4.0</width>
			</LineStyle>
		</Style>
		<Style id="branch_style3">
			<LineStyle>
				<color>ffe0e0e0</color>
				<width>4.0</width>
			</LineStyle>
		</Style>
		<Style id="branch_style3">
			<LineStyle>
				<color>ffe0e0e0</color>
				<width>4.0</width>
			</LineStyle>
		</Style>
		<Style id="branch_style3">
			<LineStyle>
				<color>ffe0e0e0</color>
				<width>4.0</width>
			</LineStyle>
		</Style>
		<Style id="branch_style3">
			<LineStyle>
				<color>ffe0e0e0</color>
				<width>4.0</width>
			</LineStyle>
		</Style>
		<Style id="branch_style3">
			<LineStyle>
				<color>ffe0e0e0</color>
				<width>4.0</width>
			</LineStyle>
		</Style>
		<Style id="branch_style3">
			<LineStyle>
				<color>ffe0e0e0</color>
				<width>4.0</width>
			</LineStyle>
		</Style>
		<Style id="branch_style3">
			<LineStyle>
				<color>ffe0e0e0</color>
				<width>4.0</width>
			</LineStyle>
		</Style>
		<Style id="branch_style3">
			<LineStyle>
				<color>ffe0e0e0</color>
				<width>4.0</width>
			</LineStyle>
		</Style>
		<Style id="branch_style3">
			<LineStyle>
				<color>ffe0e0e0</color>
				<width>4.0</width>
			</LineStyle>
		</Style>
		<Style id="branch_style3">
			<LineStyle>
				<color>ffe0e0e0</color>
				<width>4.0</width>
			</LineStyle>
		</Style>
		<Style id="branch_style3">
			<LineStyle>
				<color>ffe0e0e0</color>
				<width>4.0</width>
			</LineStyle>
		</Style>
		<Style id="branch_style3">
			<LineStyle>
				<color>ffe0e0e0</color>
				<width>4.0</width>
			</LineStyle>
		</Style>
		<Style id="branch_style3">
			<LineStyle>
				<color>ffe0e0e0</color>
				<width>4.0</width>
			</LineStyle>
		</Style>
		<Style id="branch_style3">
			<LineStyle>
				<color>ffe0e0e0</color>
				<width>4.0</width>
			</LineStyle>
		</Style>
		<Style id="branch_style3">
			<LineStyle>
				<color>ffe0e0e0</color>
				<width>4.0</width>
			</LineStyle>
		</Style>
		<Style id="branch_style3">
			<LineStyle>
				<color>ffe0e0e0</color>
				<width>4.0</width>
			</LineStyle>
		</Style>
		<Style id="branch_style3">
			<LineStyle>
				<color>ffe0e0e0</color>
				<width>4.0</width>
			</LineStyle>
		</Style>
		<Style id="branch_style3">
			<LineStyle>
				<color>ffe0e0e0</color>
				<width>4.0</width>
			</LineStyle>
		</Style>
		<Style id="branch_style3">
			<LineStyle>
				<color>ffe0e0e0</color>
				<width>4.0</width>
			</LineStyle>
		</Style>
		<Style id="branch_style3">
			<LineStyle>
				<color>ffe0e0e0</color>
				<width>4.0</width>
			</LineStyle>
		</Style>
		<Style id="branch_style3">
			<LineStyle>
				<color>ffe0e0e0</color>
				<width>4.0</width>
			</LineStyle>
		</Style>
		<Style id="branch_style3">
			<LineStyle>
				<color>ffe0e0e0</color>
				<width>4.0</width>
			</LineStyle>
		</Style>
		<Style id="branch_style3">
			<LineStyle>
				<color>ffe0e0e0</color>
				<width>4.0</width>
			</LineStyle>
		</Style>
		<Style id="branch_style3">
			<LineStyle>
				<color>ffe0e0e0</color>
				<width>4.0</width>
			</LineStyle>
		</Style>
		<Style id="branch_style3">
			<LineStyle>
				<color>ffe0e0e0</color>
				<width>4.0</width>
			</LineStyle>
		</Style>
		<Style id="branch_style3">
			<LineStyle>
				<color>ffe0e0e0</color>
				<width>4.0</width>
			</LineStyle>
		</Style>
		<Style id="branch_style3">
			<LineStyle>
				<color>ffe0e0e0</color>
				<width>4.0</width>
			</LineStyle>
		</Style>
		<Style id="branch_style3">
			<LineStyle>
				<color>ffe0e0e0</color>
				<width>4.0</width>
			</LineStyle>
		</Style>
		<Style id="branch_style3">
			<LineStyle>
				<color>ffe0e0e0</color>
				<width>4.0</width>
			</LineStyle>
		</Style>
		<Style id="branch_style3">
			<LineStyle>
				<color>ffe0e0e0</color>
				<width>4.0</width>
			</LineStyle>
		</Style>
		<Style id="branch_style3">
			<LineStyle>
				<color>ffe0e0e0</color>
				<width>4.0</width>
			</LineStyle>
		</Style>
		<Style id="branch_style3">
			<LineStyle>
				<color>ffe0e0e0</color>
				<width>4.0</width>
			</LineStyle>
		</Style>
		<Style id="branch_style3">
			<LineStyle>
				<color>ffe0e0e0</color>
				<width>4.0</width>
			</LineStyle>
		</Style>
		<Style id="branch_style3">
			<LineStyle>
				<color>ffe0e0e0</color>
				<width>4.0</width>
			</LineStyle>
		</Style>
		<Style id="branch_style4">
			<LineStyle>
				<color>ffc1c1c2</color>
				<width>4.0</width>
			</LineStyle>
		</Style>
		<Style id="branch_style4">
			<LineStyle>
				<color>ffc1c1c2</color>
				<width>4.0</width>
			</LineStyle>
		</Style>
		<Style id="branch_style4">
			<LineStyle>
				<color>ffc1c1c2</color>
				<width>4.0</width>
			</LineStyle>
		</Style>
		<Style id="branch_style4">
			<LineStyle>
				<color>ffc1c1c2</color>
				<width>4.0</width>
			</LineStyle>
		</Style>
		<Style id="branch_style4">
			<LineStyle>
				<color>ffc1c1c2</color>
				<width>4.0</width>
			</LineStyle>
		</Style>
		<Style id="branch_style4">
			<LineStyle>
				<color>ffc1c1c2</color>
				<width>4.0</width>
			</LineStyle>
		</Style>
		<Style id="branch_style4">
			<LineStyle>
				<color>ffc1c1c2</color>
				<width>4.0</width>
			</LineStyle>
		</Style>
		<Style id="branch_style4">
			<LineStyle>
				<color>ffc1c1c2</color>
				<width>4.0</width>
			</LineStyle>
		</Style>
		<Style id="branch_style4">
			<LineStyle>
				<color>ffc1c1c2</color>
				<width>4.0</width>
			</LineStyle>
		</Style>
		<Style id="branch_style4">
			<LineStyle>
				<color>ffc1c1c2</color>
				<width>4.0</width>
			</LineStyle>
		</Style>
		<Style id="branch_style4">
			<LineStyle>
				<color>ffc1c1c2</color>
				<width>4.0</width>
			</LineStyle>
		</Style>
		<Style id="branch_style4">
			<LineStyle>
				<color>ffc1c1c2</color>
				<width>4.0</width>
			</LineStyle>
		</Style>
		<Style id="branch_style4">
			<LineStyle>
				<color>ffc1c1c2</color>
				<width>4.0</width>
			</LineStyle>
		</Style>
		<Style id="branch_style4">
			<LineStyle>
				<color>ffc1c1c2</color>
				<width>4.0</width>
			</LineStyle>
		</Style>
		<Style id="branch_style4">
			<LineStyle>
				<color>ffc1c1c2</color>
				<width>4.0</width>
			</LineStyle>
		</Style>
		<Style id="branch_style4">
			<LineStyle>
				<color>ffc1c1c2</color>
				<width>4.0</width>
			</LineStyle>
		</Style>
		<Style id="branch_style4">
			<LineStyle>
				<color>ffc1c1c2</color>
				<width>4.0</width>
			</LineStyle>
		</Style>
		<Style id="branch_style4">
			<LineStyle>
				<color>ffc1c1c2</color>
				<width>4.0</width>
			</LineStyle>
		</Style>
		<Style id="branch_style4">
			<LineStyle>
				<color>ffc1c1c2</color>
				<width>4.0</width>
			</LineStyle>
		</Style>
		<Style id="branch_style4">
			<LineStyle>
				<color>ffc1c1c2</color>
				<width>4.0</width>
			</LineStyle>
		</Style>
		<Style id="branch_style4">
			<LineStyle>
				<color>ffc1c1c2</color>
				<width>4.0</width>
			</LineStyle>
		</Style>
		<Style id="branch_style4">
			<LineStyle>
				<color>ffc1c1c2</color>
				<width>4.0</width>
			</LineStyle>
		</Style>
		<Style id="branch_style4">
			<LineStyle>
				<color>ffc1c1c2</color>
				<width>4.0</width>
			</LineStyle>
		</Style>
		<Style id="branch_style4">
			<LineStyle>
				<color>ffc1c1c2</color>
				<width>4.0</width>
			</LineStyle>
		</Style>
		<Style id="branch_style4">
			<LineStyle>
				<color>ffc1c1c2</color>
				<width>4.0</width>
			</LineStyle>
		</Style>
		<Style id="branch_style4">
			<LineStyle>
				<color>ffc1c1c2</color>
				<width>4.0</width>
			</LineStyle>
		</Style>
		<Style id="branch_style4">
			<LineStyle>
				<color>ffc1c1c2</color>
				<width>4.0</width>
			</LineStyle>
		</Style>
		<Style id="branch_style4">
			<LineStyle>
				<color>ffc1c1c2</color>
				<width>4.0</width>
			</LineStyle>
		</Style>
		<Style id="branch_style4">
			<LineStyle>
				<color>ffc1c1c2</color>
				<width>4.0</width>
			</LineStyle>
		</Style>
		<Style id="branch_style4">
			<LineStyle>
				<color>ffc1c1c2</color>
				<width>4.0</width>
			</LineStyle>
		</Style>
		<Style id="branch_style4">
			<LineStyle>
				<color>ffc1c1c2</color>
				<width>4.0</width>
			</LineStyle>
		</Style>
		<Style id="branch_style4">
			<LineStyle>
				<color>ffc1c1c2</color>
				<width>4.0</width>
			</LineStyle>
		</Style>
		<Style id="branch_style4">
			<LineStyle>
				<color>ffc1c1c2</color>
				<width>4.0</width>
			</LineStyle>
		</Style>
		<Style id="branch_style4">
			<LineStyle>
				<color>ffc1c1c2</color>
				<width>4.0</width>
			</LineStyle>
		</Style>
		<Style id="branch_style4">
			<LineStyle>
				<color>ffc1c1c2</color>
				<width>4.0</width>
			</LineStyle>
		</Style>
		<Style id="branch_style4">
			<LineStyle>
				<color>ffc1c1c2</color>
				<width>4.0</width>
			</LineStyle>
		</Style>
		<Style id="branch_style4">
			<LineStyle>
				<color>ffc1c1c2</color>
				<width>4.0</width>
			</LineStyle>
		</Style>
		<Style id="branch_style4">
			<LineStyle>
				<color>ffc1c1c2</color>
				<width>4.0</width>
			</LineStyle>
		</Style>
		<Style id="branch_style4">
			<LineStyle>
				<color>ffc1c1c2</color>
				<width>4.0</width>
			</LineStyle>
		</Style>
		<Style id="branch_style4">
			<LineStyle>
				<color>ffc1c1c2</color>
				<width>4.0</width>
			</LineStyle>
		</Style>
		<Style id="branch_style4">
			<LineStyle>
				<color>ffc1c1c2</color>
				<width>4.0</width>
			</LineStyle>
		</Style>
		<Style id="branch_style4">
			<LineStyle>
				<color>ffc1c1c2</color>
				<width>4.0</width>
			</LineStyle>
		</Style>
		<Style id="branch_style4">
			<LineStyle>
				<color>ffc1c1c2</color>
				<width>4.0</width>
			</LineStyle>
		</Style>
		<Style id="branch_style4">
			<LineStyle>
				<color>ffc1c1c2</color>
				<width>4.0</width>
			</LineStyle>
		</Style>
		<Style id="branch_style4">
			<LineStyle>
				<color>ffc1c1c2</color>
				<width>4.0</width>
			</LineStyle>
		</Style>
		<Style id="branch_style4">
			<LineStyle>
				<color>ffc1c1c2</color>
				<width>4.0</width>
			</LineStyle>
		</Style>
		<Style id="branch_style4">
			<LineStyle>
				<color>ffc1c1c2</color>
				<width>4.0</width>
			</LineStyle>
		</Style>
		<Style id="branch_style4">
			<LineStyle>
				<color>ffc1c1c2</color>
				<width>4.0</width>
			</LineStyle>
		</Style>
		<Style id="branch_style4">
			<LineStyle>
				<color>ffc1c1c2</color>
				<width>4.0</width>
			</LineStyle>
		</Style>
		<Style id="branch_style4">
			<LineStyle>
				<color>ffc1c1c2</color>
				<width>4.0</width>
			</LineStyle>
		</Style>
		<Style id="branch_style4">
			<LineStyle>
				<color>ffc1c1c2</color>
				<width>4.0</width>
			</LineStyle>
		</Style>
		<Style id="branch_style4">
			<LineStyle>
				<color>ffc1c1c2</color>
				<width>4.0</width>
			</LineStyle>
		</Style>
		<Style id="branch_style4">
			<LineStyle>
				<color>ffc1c1c2</color>
				<width>4.0</width>
			</LineStyle>
		</Style>
		<Style id="branch_style4">
			<LineStyle>
				<color>ffc1c1c2</color>
				<width>4.0</width>
			</LineStyle>
		</Style>
		<Style id="branch_style4">
			<LineStyle>
				<color>ffc1c1c2</color>
				<width>4.0</width>
			</LineStyle>
		</Style>
		<Style id="branch_style4">
			<LineStyle>
				<color>ffc1c1c2</color>
				<width>4.0</width>
			</LineStyle>
		</Style>
		<Style id="branch_style4">
			<LineStyle>
				<color>ffc1c1c2</color>
				<width>4.0</width>
			</LineStyle>
		</Style>
		<Style id="branch_style4">
			<LineStyle>
				<color>ffc1c1c2</color>
				<width>4.0</width>
			</LineStyle>
		</Style>
		<Style id="branch_style4">
			<LineStyle>
				<color>ffc1c1c2</color>
				<width>4.0</width>
			</LineStyle>
		</Style>
		<Style id="branch_style4">
			<LineStyle>
				<color>ffc1c1c2</color>
				<width>4.0</width>
			</LineStyle>
		</Style>
		<Style id="branch_style4">
			<LineStyle>
				<color>ffc1c1c2</color>
				<width>4.0</width>
			</LineStyle>
		</Style>
		<Style id="branch_style4">
			<LineStyle>
				<color>ffc1c1c2</color>
				<width>4.0</width>
			</LineStyle>
		</Style>
		<Style id="branch_style4">
			<LineStyle>
				<color>ffc1c1c2</color>
				<width>4.0</width>
			</LineStyle>
		</Style>
		<Style id="branch_style4">
			<LineStyle>
				<color>ffc1c1c2</color>
				<width>4.0</width>
			</LineStyle>
		</Style>
		<Style id="branch_style4">
			<LineStyle>
				<color>ffc1c1c2</color>
				<width>4.0</width>
			</LineStyle>
		</Style>
		<Style id="branch_style4">
			<LineStyle>
				<color>ffc1c1c2</color>
				<width>4.0</width>
			</LineStyle>
		</Style>
		<Style id="branch_style4">
			<LineStyle>
				<color>ffc1c1c2</color>
				<width>4.0</width>
			</LineStyle>
		</Style>
		<Style id="branch_style4">
			<LineStyle>
				<color>ffc1c1c2</color>
				<width>4.0</width>
			</LineStyle>
		</Style>
		<Style id="branch_style4">
			<LineStyle>
				<color>ffc1c1c2</color>
				<width>4.0</width>
			</LineStyle>
		</Style>
		<Style id="branch_style4">
			<LineStyle>
				<color>ffc1c1c2</color>
				<width>4.0</width>
			</LineStyle>
		</Style>
		<Style id="branch_style4">
			<LineStyle>
				<color>ffc1c1c2</color>
				<width>4.0</width>
			</LineStyle>
		</Style>
		<Style id="branch_style4">
			<LineStyle>
				<color>ffc1c1c2</color>
				<width>4.0</width>
			</LineStyle>
		</Style>
		<Style id="branch_style4">
			<LineStyle>
				<color>ffc1c1c2</color>
				<width>4.0</width>
			</LineStyle>
		</Style>
		<Style id="branch_style4">
			<LineStyle>
				<color>ffc1c1c2</color>
				<width>4.0</width>
			</LineStyle>
		</Style>
		<Style id="branch_style4">
			<LineStyle>
				<color>ffc1c1c2</color>
				<width>4.0</width>
			</LineStyle>
		</Style>
		<Style id="branch_style4">
			<LineStyle>
				<color>ffc1c1c2</color>
				<width>4.0</width>
			</LineStyle>
		</Style>
		<Style id="branch_style4">
			<LineStyle>
				<color>ffc1c1c2</color>
				<width>4.0</width>
			</LineStyle>
		</Style>
		<Style id="branch_style4">
			<LineStyle>
				<color>ffc1c1c2</color>
				<width>4.0</width>
			</LineStyle>
		</Style>
		<Style id="branch_style4">
			<LineStyle>
				<color>ffc1c1c2</color>
				<width>4.0</width>
			</LineStyle>
		</Style>
		<Style id="branch_style4">
			<LineStyle>
				<color>ffc1c1c2</color>
				<width>4.0</width>
			</LineStyle>
		</Style>
		<Style id="branch_style4">
			<LineStyle>
				<color>ffc1c1c2</color>
				<width>4.0</width>
			</LineStyle>
		</Style>
		<Style id="branch_style4">
			<LineStyle>
				<color>ffc1c1c2</color>
				<width>4.0</width>
			</LineStyle>
		</Style>
		<Style id="branch_style4">
			<LineStyle>
				<color>ffc1c1c2</color>
				<width>4.0</width>
			</LineStyle>
		</Style>
		<Style id="branch_style4">
			<LineStyle>
				<color>ffc1c1c2</color>
				<width>4.0</width>
			</LineStyle>
		</Style>
		<Style id="branch_style4">
			<LineStyle>
				<color>ffc1c1c2</color>
				<width>4.0</width>
			</LineStyle>
		</Style>
		<Style id="branch_style4">
			<LineStyle>
				<color>ffc1c1c2</color>
				<width>4.0</width>
			</LineStyle>
		</Style>
		<Style id="branch_style4">
			<LineStyle>
				<color>ffc1c1c2</color>
				<width>4.0</width>
			</LineStyle>
		</Style>
		<Style id="branch_style4">
			<LineStyle>
				<color>ffc1c1c2</color>
				<width>4.0</width>
			</LineStyle>
		</Style>
		<Style id="branch_style4">
			<LineStyle>
				<color>ffc1c1c2</color>
				<width>4.0</width>
			</LineStyle>
		</Style>
		<Style id="branch_style4">
			<LineStyle>
				<color>ffc1c1c2</color>
				<width>4.0</width>
			</LineStyle>
		</Style>
		<Style id="branch_style4">
			<LineStyle>
				<color>ffc1c1c2</color>
				<width>4.0</width>
			</LineStyle>
		</Style>
		<Style id="branch_style4">
			<LineStyle>
				<color>ffc1c1c2</color>
				<width>4.0</width>
			</LineStyle>
		</Style>
		<Style id="branch_style4">
			<LineStyle>
				<color>ffc1c1c2</color>
				<width>4.0</width>
			</LineStyle>
		</Style>
		<Style id="branch_style4">
			<LineStyle>
				<color>ffc1c1c2</color>
				<width>4.0</width>
			</LineStyle>
		</Style>
		<Style id="branch_style4">
			<LineStyle>
				<color>ffc1c1c2</color>
				<width>4.0</width>
			</LineStyle>
		</Style>
		<Style id="branch_style4">
			<LineStyle>
				<color>ffc1c1c2</color>
				<width>4.0</width>
			</LineStyle>
		</Style>
		<Style id="branch_style4">
			<LineStyle>
				<color>ffc1c1c2</color>
				<width>4.0</width>
			</LineStyle>
		</Style>
		<Style id="branch_style4">
			<LineStyle>
				<color>ffc1c1c2</color>
				<width>4.0</width>
			</LineStyle>
		</Style>
		<Style id="branch_style4">
			<LineStyle>
				<color>ffc1c1c2</color>
				<width>4.0</width>
			</LineStyle>
		</Style>
		<Style id="branch_style4">
			<LineStyle>
				<color>ffc1c1c2</color>
				<width>4.0</width>
			</LineStyle>
		</Style>
		<Style id="branch_style5">
			<LineStyle>
				<color>ffe6e6e7</color>
				<width>4.0</width>
			</LineStyle>
		</Style>
		<Style id="branch_style5">
			<LineStyle>
				<color>ffe6e6e7</color>
				<width>4.0</width>
			</LineStyle>
		</Style>
		<Style id="branch_style5">
			<LineStyle>
				<color>ffe6e6e7</color>
				<width>4.0</width>
			</LineStyle>
		</Style>
		<Style id="branch_style5">
			<LineStyle>
				<color>ffe6e6e7</color>
				<width>4.0</width>
			</LineStyle>
		</Style>
		<Style id="branch_style5">
			<LineStyle>
				<color>ffe6e6e7</color>
				<width>4.0</width>
			</LineStyle>
		</Style>
		<Style id="branch_style5">
			<LineStyle>
				<color>ffe6e6e7</color>
				<width>4.0</width>
			</LineStyle>
		</Style>
		<Style id="branch_style5">
			<LineStyle>
				<color>ffe6e6e7</color>
				<width>4.0</width>
			</LineStyle>
		</Style>
		<Style id="branch_style5">
			<LineStyle>
				<color>ffe6e6e7</color>
				<width>4.0</width>
			</LineStyle>
		</Style>
		<Style id="branch_style5">
			<LineStyle>
				<color>ffe6e6e7</color>
				<width>4.0</width>
			</LineStyle>
		</Style>
		<Style id="branch_style5">
			<LineStyle>
				<color>ffe6e6e7</color>
				<width>4.0</width>
			</LineStyle>
		</Style>
		<Style id="branch_style5">
			<LineStyle>
				<color>ffe6e6e7</color>
				<width>4.0</width>
			</LineStyle>
		</Style>
		<Style id="branch_style5">
			<LineStyle>
				<color>ffe6e6e7</color>
				<width>4.0</width>
			</LineStyle>
		</Style>
		<Style id="branch_style5">
			<LineStyle>
				<color>ffe6e6e7</color>
				<width>4.0</width>
			</LineStyle>
		</Style>
		<Style id="branch_style5">
			<LineStyle>
				<color>ffe6e6e7</color>
				<width>4.0</width>
			</LineStyle>
		</Style>
		<Style id="branch_style5">
			<LineStyle>
				<color>ffe6e6e7</color>
				<width>4.0</width>
			</LineStyle>
		</Style>
		<Style id="branch_style5">
			<LineStyle>
				<color>ffe6e6e7</color>
				<width>4.0</width>
			</LineStyle>
		</Style>
		<Style id="branch_style5">
			<LineStyle>
				<color>ffe6e6e7</color>
				<width>4.0</width>
			</LineStyle>
		</Style>
		<Style id="branch_style5">
			<LineStyle>
				<color>ffe6e6e7</color>
				<width>4.0</width>
			</LineStyle>
		</Style>
		<Style id="branch_style5">
			<LineStyle>
				<color>ffe6e6e7</color>
				<width>4.0</width>
			</LineStyle>
		</Style>
		<Style id="branch_style5">
			<LineStyle>
				<color>ffe6e6e7</color>
				<width>4.0</width>
			</LineStyle>
		</Style>
		<Style id="branch_style5">
			<LineStyle>
				<color>ffe6e6e7</color>
				<width>4.0</width>
			</LineStyle>
		</Style>
		<Style id="branch_style5">
			<LineStyle>
				<color>ffe6e6e7</color>
				<width>4.0</width>
			</LineStyle>
		</Style>
		<Style id="branch_style5">
			<LineStyle>
				<color>ffe6e6e7</color>
				<width>4.0</width>
			</LineStyle>
		</Style>
		<Style id="branch_style5">
			<LineStyle>
				<color>ffe6e6e7</color>
				<width>4.0</width>
			</LineStyle>
		</Style>
		<Style id="branch_style5">
			<LineStyle>
				<color>ffe6e6e7</color>
				<width>4.0</width>
			</LineStyle>
		</Style>
		<Style id="branch_style5">
			<LineStyle>
				<color>ffe6e6e7</color>
				<width>4.0</width>
			</LineStyle>
		</Style>
		<Style id="branch_style5">
			<LineStyle>
				<color>ffe6e6e7</color>
				<width>4.0</width>
			</LineStyle>
		</Style>
		<Style id="branch_style5">
			<LineStyle>
				<color>ffe6e6e7</color>
				<width>4.0</width>
			</LineStyle>
		</Style>
		<Style id="branch_style5">
			<LineStyle>
				<color>ffe6e6e7</color>
				<width>4.0</width>
			</LineStyle>
		</Style>
		<Style id="branch_style5">
			<LineStyle>
				<color>ffe6e6e7</color>
				<width>4.0</width>
			</LineStyle>
		</Style>
		<Style id="branch_style5">
			<LineStyle>
				<color>ffe6e6e7</color>
				<width>4.0</width>
			</LineStyle>
		</Style>
		<Style id="branch_style5">
			<LineStyle>
				<color>ffe6e6e7</color>
				<width>4.0</width>
			</LineStyle>
		</Style>
		<Style id="branch_style5">
			<LineStyle>
				<color>ffe6e6e7</color>
				<width>4.0</width>
			</LineStyle>
		</Style>
		<Style id="branch_style5">
			<LineStyle>
				<color>ffe6e6e7</color>
				<width>4.0</width>
			</LineStyle>
		</Style>
		<Style id="branch_style5">
			<LineStyle>
				<color>ffe6e6e7</color>
				<width>4.0</width>
			</LineStyle>
		</Style>
		<Style id="branch_style5">
			<LineStyle>
				<color>ffe6e6e7</color>
				<width>4.0</width>
			</LineStyle>
		</Style>
		<Style id="branch_style5">
			<LineStyle>
				<color>ffe6e6e7</color>
				<width>4.0</width>
			</LineStyle>
		</Style>
		<Style id="branch_style5">
			<LineStyle>
				<color>ffe6e6e7</color>
				<width>4.0</width>
			</LineStyle>
		</Style>
		<Style id="branch_style5">
			<LineStyle>
				<color>ffe6e6e7</color>
				<width>4.0</width>
			</LineStyle>
		</Style>
		<Style id="branch_style5">
			<LineStyle>
				<color>ffe6e6e7</color>
				<width>4.0</width>
			</LineStyle>
		</Style>
		<Style id="branch_style5">
			<LineStyle>
				<color>ffe6e6e7</color>
				<width>4.0</width>
			</LineStyle>
		</Style>
		<Style id="branch_style5">
			<LineStyle>
				<color>ffe6e6e7</color>
				<width>4.0</width>
			</LineStyle>
		</Style>
		<Style id="branch_style5">
			<LineStyle>
				<color>ffe6e6e7</color>
				<width>4.0</width>
			</LineStyle>
		</Style>
		<Style id="branch_style5">
			<LineStyle>
				<color>ffe6e6e7</color>
				<width>4.0</width>
			</LineStyle>
		</Style>
		<Style id="branch_style5">
			<LineStyle>
				<color>ffe6e6e7</color>
				<width>4.0</width>
			</LineStyle>
		</Style>
		<Style id="branch_style5">
			<LineStyle>
				<color>ffe6e6e7</color>
				<width>4.0</width>
			</LineStyle>
		</Style>
		<Style id="branch_style5">
			<LineStyle>
				<color>ffe6e6e7</color>
				<width>4.0</width>
			</LineStyle>
		</Style>
		<Style id="branch_style5">
			<LineStyle>
				<color>ffe6e6e7</color>
				<width>4.0</width>
			</LineStyle>
		</Style>
		<Style id="branch_style5">
			<LineStyle>
				<color>ffe6e6e7</color>
				<width>4.0</width>
			</LineStyle>
		</Style>
		<Style id="branch_style5">
			<LineStyle>
				<color>ffe6e6e7</color>
				<width>4.0</width>
			</LineStyle>
		</Style>
		<Style id="branch_style5">
			<LineStyle>
				<color>ffe6e6e7</color>
				<width>4.0</width>
			</LineStyle>
		</Style>
		<Style id="branch_style5">
			<LineStyle>
				<color>ffe6e6e7</color>
				<width>4.0</width>
			</LineStyle>
		</Style>
		<Style id="branch_style5">
			<LineStyle>
				<color>ffe6e6e7</color>
				<width>4.0</width>
			</LineStyle>
		</Style>
		<Style id="branch_style5">
			<LineStyle>
				<color>ffe6e6e7</color>
				<width>4.0</width>
			</LineStyle>
		</Style>
		<Style id="branch_style5">
			<LineStyle>
				<color>ffe6e6e7</color>
				<width>4.0</width>
			</LineStyle>
		</Style>
		<Style id="branch_style5">
			<LineStyle>
				<color>ffe6e6e7</color>
				<width>4.0</width>
			</LineStyle>
		</Style>
		<Style id="branch_style5">
			<LineStyle>
				<color>ffe6e6e7</color>
				<width>4.0</width>
			</LineStyle>
		</Style>
		<Style id="branch_style5">
			<LineStyle>
				<color>ffe6e6e7</color>
				<width>4.0</width>
			</LineStyle>
		</Style>
		<Style id="branch_style5">
			<LineStyle>
				<color>ffe6e6e7</color>
				<width>4.0</width>
			</LineStyle>
		</Style>
		<Style id="branch_style5">
			<LineStyle>
				<color>ffe6e6e7</color>
				<width>4.0</width>
			</LineStyle>
		</Style>
		<Style id="branch_style5">
			<LineStyle>
				<color>ffe6e6e7</color>
				<width>4.0</width>
			</LineStyle>
		</Style>
		<Style id="branch_style5">
			<LineStyle>
				<color>ffe6e6e7</color>
				<width>4.0</width>
			</LineStyle>
		</Style>
		<Style id="branch_style5">
			<LineStyle>
				<color>ffe6e6e7</color>
				<width>4.0</width>
			</LineStyle>
		</Style>
		<Style id="branch_style5">
			<LineStyle>
				<color>ffe6e6e7</color>
				<width>4.0</width>
			</LineStyle>
		</Style>
		<Style id="branch_style5">
			<LineStyle>
				<color>ffe6e6e7</color>
				<width>4.0</width>
			</LineStyle>
		</Style>
		<Style id="branch_style5">
			<LineStyle>
				<color>ffe6e6e7</color>
				<width>4.0</width>
			</LineStyle>
		</Style>
		<Style id="branch_style5">
			<LineStyle>
				<color>ffe6e6e7</color>
				<width>4.0</width>
			</LineStyle>
		</Style>
		<Style id="branch_style5">
			<LineStyle>
				<color>ffe6e6e7</color>
				<width>4.0</width>
			</LineStyle>
		</Style>
		<Style id="branch_style5">
			<LineStyle>
				<color>ffe6e6e7</color>
				<width>4.0</width>
			</LineStyle>
		</Style>
		<Style id="branch_style5">
			<LineStyle>
				<color>ffe6e6e7</color>
				<width>4.0</width>
			</LineStyle>
		</Style>
		<Style id="branch_style5">
			<LineStyle>
				<color>ffe6e6e7</color>
				<width>4.0</width>
			</LineStyle>
		</Style>
		<Style id="branch_style5">
			<LineStyle>
				<color>ffe6e6e7</color>
				<width>4.0</width>
			</LineStyle>
		</Style>
		<Style id="branch_style5">
			<LineStyle>
				<color>ffe6e6e7</color>
				<width>4.0</width>
			</LineStyle>
		</Style>
		<Style id="branch_style5">
			<LineStyle>
				<color>ffe6e6e7</color>
				<width>4.0</width>
			</LineStyle>
		</Style>
		<Style id="branch_style5">
			<LineStyle>
				<color>ffe6e6e7</color>
				<width>4.0</width>
			</LineStyle>
		</Style>
		<Style id="branch_style5">
			<LineStyle>
				<color>ffe6e6e7</color>
				<width>4.0</width>
			</LineStyle>
		</Style>
		<Style id="branch_style5">
			<LineStyle>
				<color>ffe6e6e7</color>
				<width>4.0</width>
			</LineStyle>
		</Style>
		<Style id="branch_style5">
			<LineStyle>
				<color>ffe6e6e7</color>
				<width>4.0</width>
			</LineStyle>
		</Style>
		<Style id="branch_style5">
			<LineStyle>
				<color>ffe6e6e7</color>
				<width>4.0</width>
			</LineStyle>
		</Style>
		<Style id="branch_style5">
			<LineStyle>
				<color>ffe6e6e7</color>
				<width>4.0</width>
			</LineStyle>
		</Style>
		<Style id="branch_style5">
			<LineStyle>
				<color>ffe6e6e7</color>
				<width>4.0</width>
			</LineStyle>
		</Style>
		<Style id="branch_style5">
			<LineStyle>
				<color>ffe6e6e7</color>
				<width>4.0</width>
			</LineStyle>
		</Style>
		<Style id="branch_style5">
			<LineStyle>
				<color>ffe6e6e7</color>
				<width>4.0</width>
			</LineStyle>
		</Style>
		<Style id="branch_style5">
			<LineStyle>
				<color>ffe6e6e7</color>
				<width>4.0</width>
			</LineStyle>
		</Style>
		<Style id="branch_style5">
			<LineStyle>
				<color>ffe6e6e7</color>
				<width>4.0</width>
			</LineStyle>
		</Style>
		<Style id="branch_style5">
			<LineStyle>
				<color>ffe6e6e7</color>
				<width>4.0</width>
			</LineStyle>
		</Style>
		<Style id="branch_style5">
			<LineStyle>
				<color>ffe6e6e7</color>
				<width>4.0</width>
			</LineStyle>
		</Style>
		<Style id="branch_style5">
			<LineStyle>
				<color>ffe6e6e7</color>
				<width>4.0</width>
			</LineStyle>
		</Style>
		<Style id="branch_style5">
			<LineStyle>
				<color>ffe6e6e7</color>
				<width>4.0</width>
			</LineStyle>
		</Style>
		<Style id="branch_style5">
			<LineStyle>
				<color>ffe6e6e7</color>
				<width>4.0</width>
			</LineStyle>
		</Style>
		<Style id="branch_style5">
			<LineStyle>
				<color>ffe6e6e7</color>
				<width>4.0</width>
			</LineStyle>
		</Style>
		<Style id="branch_style5">
			<LineStyle>
				<color>ffe6e6e7</color>
				<width>4.0</width>
			</LineStyle>
		</Style>
		<Style id="branch_style5">
			<LineStyle>
				<color>ffe6e6e7</color>
				<width>4.0</width>
			</LineStyle>
		</Style>
		<Style id="branch_style5">
			<LineStyle>
				<color>ffe6e6e7</color>
				<width>4.0</width>
			</LineStyle>
		</Style>
		<Style id="branch_style5">
			<LineStyle>
				<color>ffe6e6e7</color>
				<width>4.0</width>
			</LineStyle>
		</Style>
		<Style id="branch_style5">
			<LineStyle>
				<color>ffe6e6e7</color>
				<width>4.0</width>
			</LineStyle>
		</Style>
		<Style id="branch_style5">
			<LineStyle>
				<color>ffe6e6e7</color>
				<width>4.0</width>
			</LineStyle>
		</Style>
		<Style id="branch_style5">
			<LineStyle>
				<color>ffe6e6e7</color>
				<width>4.0</width>
			</LineStyle>
		</Style>
		<Style id="branch_style5">
			<LineStyle>
				<color>ffe6e6e7</color>
				<width>4.0</width>
			</LineStyle>
		</Style>
		<Style id="branch_style5">
			<LineStyle>
				<color>ffe6e6e7</color>
				<width>4.0</width>
			</LineStyle>
		</Style>
		<Style id="branch_style6">
			<LineStyle>
				<color>fffbfbfb</color>
				<width>4.0</width>
			</LineStyle>
		</Style>
		<Style id="branch_style6">
			<LineStyle>
				<color>fffbfbfb</color>
				<width>4.0</width>
			</LineStyle>
		</Style>
		<Style id="branch_style6">
			<LineStyle>
				<color>fffbfbfb</color>
				<width>4.0</width>
			</LineStyle>
		</Style>
		<Style id="branch_style6">
			<LineStyle>
				<color>fffbfbfb</color>
				<width>4.0</width>
			</LineStyle>
		</Style>
		<Style id="branch_style6">
			<LineStyle>
				<color>fffbfbfb</color>
				<width>4.0</width>
			</LineStyle>
		</Style>
		<Style id="branch_style6">
			<LineStyle>
				<color>fffbfbfb</color>
				<width>4.0</width>
			</LineStyle>
		</Style>
		<Style id="branch_style6">
			<LineStyle>
				<color>fffbfbfb</color>
				<width>4.0</width>
			</LineStyle>
		</Style>
		<Style id="branch_style6">
			<LineStyle>
				<color>fffbfbfb</color>
				<width>4.0</width>
			</LineStyle>
		</Style>
		<Style id="branch_style6">
			<LineStyle>
				<color>fffbfbfb</color>
				<width>4.0</width>
			</LineStyle>
		</Style>
		<Style id="branch_style6">
			<LineStyle>
				<color>fffbfbfb</color>
				<width>4.0</width>
			</LineStyle>
		</Style>
		<Style id="branch_style6">
			<LineStyle>
				<color>fffbfbfb</color>
				<width>4.0</width>
			</LineStyle>
		</Style>
		<Style id="branch_style6">
			<LineStyle>
				<color>fffbfbfb</color>
				<width>4.0</width>
			</LineStyle>
		</Style>
		<Style id="branch_style6">
			<LineStyle>
				<color>fffbfbfb</color>
				<width>4.0</width>
			</LineStyle>
		</Style>
		<Style id="branch_style6">
			<LineStyle>
				<color>fffbfbfb</color>
				<width>4.0</width>
			</LineStyle>
		</Style>
		<Style id="branch_style6">
			<LineStyle>
				<color>fffbfbfb</color>
				<width>4.0</width>
			</LineStyle>
		</Style>
		<Style id="branch_style6">
			<LineStyle>
				<color>fffbfbfb</color>
				<width>4.0</width>
			</LineStyle>
		</Style>
		<Style id="branch_style6">
			<LineStyle>
				<color>fffbfbfb</color>
				<width>4.0</width>
			</LineStyle>
		</Style>
		<Style id="branch_style6">
			<LineStyle>
				<color>fffbfbfb</color>
				<width>4.0</width>
			</LineStyle>
		</Style>
		<Style id="branch_style6">
			<LineStyle>
				<color>fffbfbfb</color>
				<width>4.0</width>
			</LineStyle>
		</Style>
		<Style id="branch_style6">
			<LineStyle>
				<color>fffbfbfb</color>
				<width>4.0</width>
			</LineStyle>
		</Style>
		<Style id="branch_style6">
			<LineStyle>
				<color>fffbfbfb</color>
				<width>4.0</width>
			</LineStyle>
		</Style>
		<Style id="branch_style6">
			<LineStyle>
				<color>fffbfbfb</color>
				<width>4.0</width>
			</LineStyle>
		</Style>
		<Style id="branch_style6">
			<LineStyle>
				<color>fffbfbfb</color>
				<width>4.0</width>
			</LineStyle>
		</Style>
		<Style id="branch_style6">
			<LineStyle>
				<color>fffbfbfb</color>
				<width>4.0</width>
			</LineStyle>
		</Style>
		<Style id="branch_style6">
			<LineStyle>
				<color>fffbfbfb</color>
				<width>4.0</width>
			</LineStyle>
		</Style>
		<Style id="branch_style6">
			<LineStyle>
				<color>fffbfbfb</color>
				<width>4.0</width>
			</LineStyle>
		</Style>
		<Style id="branch_style6">
			<LineStyle>
				<color>fffbfbfb</color>
				<width>4.0</width>
			</LineStyle>
		</Style>
		<Style id="branch_style6">
			<LineStyle>
				<color>fffbfbfb</color>
				<width>4.0</width>
			</LineStyle>
		</Style>
		<Style id="branch_style6">
			<LineStyle>
				<color>fffbfbfb</color>
				<width>4.0</width>
			</LineStyle>
		</Style>
		<Style id="branch_style6">
			<LineStyle>
				<color>fffbfbfb</color>
				<width>4.0</width>
			</LineStyle>
		</Style>
		<Style id="branch_style6">
			<LineStyle>
				<color>fffbfbfb</color>
				<width>4.0</width>
			</LineStyle>
		</Style>
		<Style id="branch_style6">
			<LineStyle>
				<color>fffbfbfb</color>
				<width>4.0</width>
			</LineStyle>
		</Style>
		<Style id="branch_style6">
			<LineStyle>
				<color>fffbfbfb</color>
				<width>4.0</width>
			</LineStyle>
		</Style>
		<Style id="branch_style6">
			<LineStyle>
				<color>fffbfbfb</color>
				<width>4.0</width>
			</LineStyle>
		</Style>
		<Style id="branch_style6">
			<LineStyle>
				<color>fffbfbfb</color>
				<width>4.0</width>
			</LineStyle>
		</Style>
		<Style id="branch_style6">
			<LineStyle>
				<color>fffbfbfb</color>
				<width>4.0</width>
			</LineStyle>
		</Style>
		<Style id="branch_style6">
			<LineStyle>
				<color>fffbfbfb</color>
				<width>4.0</width>
			</LineStyle>
		</Style>
		<Style id="branch_style6">
			<LineStyle>
				<color>fffbfbfb</color>
				<width>4.0</width>
			</LineStyle>
		</Style>
		<Style id="branch_style6">
			<LineStyle>
				<color>fffbfbfb</color>
				<width>4.0</width>
			</LineStyle>
		</Style>
		<Style id="branch_style6">
			<LineStyle>
				<color>fffbfbfb</color>
				<width>4.0</width>
			</LineStyle>
		</Style>
		<Style id="branch_style6">
			<LineStyle>
				<color>fffbfbfb</color>
				<width>4.0</width>
			</LineStyle>
		</Style>
		<Style id="branch_style6">
			<LineStyle>
				<color>fffbfbfb</color>
				<width>4.0</width>
			</LineStyle>
		</Style>
		<Style id="branch_style6">
			<LineStyle>
				<color>fffbfbfb</color>
				<width>4.0</width>
			</LineStyle>
		</Style>
		<Style id="branch_style6">
			<LineStyle>
				<color>fffbfbfb</color>
				<width>4.0</width>
			</LineStyle>
		</Style>
		<Style id="branch_style6">
			<LineStyle>
				<color>fffbfbfb</color>
				<width>4.0</width>
			</LineStyle>
		</Style>
		<Style id="branch_style6">
			<LineStyle>
				<color>fffbfbfb</color>
				<width>4.0</width>
			</LineStyle>
		</Style>
		<Style id="branch_style6">
			<LineStyle>
				<color>fffbfbfb</color>
				<width>4.0</width>
			</LineStyle>
		</Style>
		<Style id="branch_style6">
			<LineStyle>
				<color>fffbfbfb</color>
				<width>4.0</width>
			</LineStyle>
		</Style>
		<Style id="branch_style6">
			<LineStyle>
				<color>fffbfbfb</color>
				<width>4.0</width>
			</LineStyle>
		</Style>
		<Style id="branch_style6">
			<LineStyle>
				<color>fffbfbfb</color>
				<width>4.0</width>
			</LineStyle>
		</Style>
		<Style id="branch_style6">
			<LineStyle>
				<color>fffbfbfb</color>
				<width>4.0</width>
			</LineStyle>
		</Style>
		<Style id="branch_style6">
			<LineStyle>
				<color>fffbfbfb</color>
				<width>4.0</width>
			</LineStyle>
		</Style>
		<Style id="branch_style6">
			<LineStyle>
				<color>fffbfbfb</color>
				<width>4.0</width>
			</LineStyle>
		</Style>
		<Style id="branch_style6">
			<LineStyle>
				<color>fffbfbfb</color>
				<width>4.0</width>
			</LineStyle>
		</Style>
		<Style id="branch_style6">
			<LineStyle>
				<color>fffbfbfb</color>
				<width>4.0</width>
			</LineStyle>
		</Style>
		<Style id="branch_style6">
			<LineStyle>
				<color>fffbfbfb</color>
				<width>4.0</width>
			</LineStyle>
		</Style>
		<Style id="branch_style6">
			<LineStyle>
				<color>fffbfbfb</color>
				<width>4.0</width>
			</LineStyle>
		</Style>
		<Style id="branch_style6">
			<LineStyle>
				<color>fffbfbfb</color>
				<width>4.0</width>
			</LineStyle>
		</Style>
		<Style id="branch_style6">
			<LineStyle>
				<color>fffbfbfb</color>
				<width>4.0</width>
			</LineStyle>
		</Style>
		<Style id="branch_style6">
			<LineStyle>
				<color>fffbfbfb</color>
				<width>4.0</width>
			</LineStyle>
		</Style>
		<Style id="branch_style6">
			<LineStyle>
				<color>fffbfbfb</color>
				<width>4.0</width>
			</LineStyle>
		</Style>
		<Style id="branch_style6">
			<LineStyle>
				<color>fffbfbfb</color>
				<width>4.0</width>
			</LineStyle>
		</Style>
		<Style id="branch_style6">
			<LineStyle>
				<color>fffbfbfb</color>
				<width>4.0</width>
			</LineStyle>
		</Style>
		<Style id="branch_style6">
			<LineStyle>
				<color>fffbfbfb</color>
				<width>4.0</width>
			</LineStyle>
		</Style>
		<Style id="branch_style6">
			<LineStyle>
				<color>fffbfbfb</color>
				<width>4.0</width>
			</LineStyle>
		</Style>
		<Style id="branch_style6">
			<LineStyle>
				<color>fffbfbfb</color>
				<width>4.0</width>
			</LineStyle>
		</Style>
		<Style id="branch_style6">
			<LineStyle>
				<color>fffbfbfb</color>
				<width>4.0</width>
			</LineStyle>
		</Style>
		<Style id="branch_style6">
			<LineStyle>
				<color>fffbfbfb</color>
				<width>4.0</width>
			</LineStyle>
		</Style>
		<Style id="branch_style6">
			<LineStyle>
				<color>fffbfbfb</color>
				<width>4.0</width>
			</LineStyle>
		</Style>
		<Style id="branch_style6">
			<LineStyle>
				<color>fffbfbfb</color>
				<width>4.0</width>
			</LineStyle>
		</Style>
		<Style id="branch_style6">
			<LineStyle>
				<color>fffbfbfb</color>
				<width>4.0</width>
			</LineStyle>
		</Style>
		<Style id="branch_style6">
			<LineStyle>
				<color>fffbfbfb</color>
				<width>4.0</width>
			</LineStyle>
		</Style>
		<Style id="branch_style6">
			<LineStyle>
				<color>fffbfbfb</color>
				<width>4.0</width>
			</LineStyle>
		</Style>
		<Style id="branch_style6">
			<LineStyle>
				<color>fffbfbfb</color>
				<width>4.0</width>
			</LineStyle>
		</Style>
		<Style id="branch_style6">
			<LineStyle>
				<color>fffbfbfb</color>
				<width>4.0</width>
			</LineStyle>
		</Style>
		<Style id="branch_style6">
			<LineStyle>
				<color>fffbfbfb</color>
				<width>4.0</width>
			</LineStyle>
		</Style>
		<Style id="branch_style6">
			<LineStyle>
				<color>fffbfbfb</color>
				<width>4.0</width>
			</LineStyle>
		</Style>
		<Style id="branch_style6">
			<LineStyle>
				<color>fffbfbfb</color>
				<width>4.0</width>
			</LineStyle>
		</Style>
		<Style id="branch_style6">
			<LineStyle>
				<color>fffbfbfb</color>
				<width>4.0</width>
			</LineStyle>
		</Style>
		<Style id="branch_style6">
			<LineStyle>
				<color>fffbfbfb</color>
				<width>4.0</width>
			</LineStyle>
		</Style>
		<Style id="branch_style6">
			<LineStyle>
				<color>fffbfbfb</color>
				<width>4.0</width>
			</LineStyle>
		</Style>
		<Style id="branch_style6">
			<LineStyle>
				<color>fffbfbfb</color>
				<width>4.0</width>
			</LineStyle>
		</Style>
		<Style id="branch_style6">
			<LineStyle>
				<color>fffbfbfb</color>
				<width>4.0</width>
			</LineStyle>
		</Style>
		<Style id="branch_style6">
			<LineStyle>
				<color>fffbfbfb</color>
				<width>4.0</width>
			</LineStyle>
		</Style>
		<Style id="branch_style6">
			<LineStyle>
				<color>fffbfbfb</color>
				<width>4.0</width>
			</LineStyle>
		</Style>
		<Style id="branch_style6">
			<LineStyle>
				<color>fffbfbfb</color>
				<width>4.0</width>
			</LineStyle>
		</Style>
		<Style id="branch_style6">
			<LineStyle>
				<color>fffbfbfb</color>
				<width>4.0</width>
			</LineStyle>
		</Style>
		<Style id="branch_style6">
			<LineStyle>
				<color>fffbfbfb</color>
				<width>4.0</width>
			</LineStyle>
		</Style>
		<Style id="branch_style6">
			<LineStyle>
				<color>fffbfbfb</color>
				<width>4.0</width>
			</LineStyle>
		</Style>
		<Style id="branch_style6">
			<LineStyle>
				<color>fffbfbfb</color>
				<width>4.0</width>
			</LineStyle>
		</Style>
		<Style id="branch_style6">
			<LineStyle>
				<color>fffbfbfb</color>
				<width>4.0</width>
			</LineStyle>
		</Style>
		<Style id="branch_style6">
			<LineStyle>
				<color>fffbfbfb</color>
				<width>4.0</width>
			</LineStyle>
		</Style>
		<Style id="branch_style6">
			<LineStyle>
				<color>fffbfbfb</color>
				<width>4.0</width>
			</LineStyle>
		</Style>
		<Style id="branch_style6">
			<LineStyle>
				<color>fffbfbfb</color>
				<width>4.0</width>
			</LineStyle>
		</Style>
		<Style id="branch_style6">
			<LineStyle>
				<color>fffbfbfb</color>
				<width>4.0</width>
			</LineStyle>
		</Style>
		<Style id="branch_style6">
			<LineStyle>
				<color>fffbfbfb</color>
				<width>4.0</width>
			</LineStyle>
		</Style>
		<Style id="branch_style6">
			<LineStyle>
				<color>fffbfbfb</color>
				<width>4.0</width>
			</LineStyle>
		</Style>
		<Style id="branch_style6">
			<LineStyle>
				<color>fffbfbfb</color>
				<width>4.0</width>
			</LineStyle>
		</Style>
		<Style id="branch_style6">
			<LineStyle>
				<color>fffbfbfb</color>
				<width>4.0</width>
			</LineStyle>
		</Style>
		<Style id="branch_style6">
			<LineStyle>
				<color>fffbfbfb</color>
				<width>4.0</width>
			</LineStyle>
		</Style>
		<Style id="branch_style7">
			<LineStyle>
				<color>ffbababb</color>
				<width>4.0</width>
			</LineStyle>
		</Style>
		<Style id="branch_style7">
			<LineStyle>
				<color>ffbababb</color>
				<width>4.0</width>
			</LineStyle>
		</Style>
		<Style id="branch_style7">
			<LineStyle>
				<color>ffbababb</color>
				<width>4.0</width>
			</LineStyle>
		</Style>
		<Style id="branch_style7">
			<LineStyle>
				<color>ffbababb</color>
				<width>4.0</width>
			</LineStyle>
		</Style>
		<Style id="branch_style7">
			<LineStyle>
				<color>ffbababb</color>
				<width>4.0</width>
			</LineStyle>
		</Style>
		<Style id="branch_style7">
			<LineStyle>
				<color>ffbababb</color>
				<width>4.0</width>
			</LineStyle>
		</Style>
		<Style id="branch_style7">
			<LineStyle>
				<color>ffbababb</color>
				<width>4.0</width>
			</LineStyle>
		</Style>
		<Style id="branch_style7">
			<LineStyle>
				<color>ffbababb</color>
				<width>4.0</width>
			</LineStyle>
		</Style>
		<Style id="branch_style7">
			<LineStyle>
				<color>ffbababb</color>
				<width>4.0</width>
			</LineStyle>
		</Style>
		<Style id="branch_style7">
			<LineStyle>
				<color>ffbababb</color>
				<width>4.0</width>
			</LineStyle>
		</Style>
		<Style id="branch_style7">
			<LineStyle>
				<color>ffbababb</color>
				<width>4.0</width>
			</LineStyle>
		</Style>
		<Style id="branch_style7">
			<LineStyle>
				<color>ffbababb</color>
				<width>4.0</width>
			</LineStyle>
		</Style>
		<Style id="branch_style7">
			<LineStyle>
				<color>ffbababb</color>
				<width>4.0</width>
			</LineStyle>
		</Style>
		<Style id="branch_style7">
			<LineStyle>
				<color>ffbababb</color>
				<width>4.0</width>
			</LineStyle>
		</Style>
		<Style id="branch_style7">
			<LineStyle>
				<color>ffbababb</color>
				<width>4.0</width>
			</LineStyle>
		</Style>
		<Style id="branch_style7">
			<LineStyle>
				<color>ffbababb</color>
				<width>4.0</width>
			</LineStyle>
		</Style>
		<Style id="branch_style7">
			<LineStyle>
				<color>ffbababb</color>
				<width>4.0</width>
			</LineStyle>
		</Style>
		<Style id="branch_style7">
			<LineStyle>
				<color>ffbababb</color>
				<width>4.0</width>
			</LineStyle>
		</Style>
		<Style id="branch_style7">
			<LineStyle>
				<color>ffbababb</color>
				<width>4.0</width>
			</LineStyle>
		</Style>
		<Style id="branch_style7">
			<LineStyle>
				<color>ffbababb</color>
				<width>4.0</width>
			</LineStyle>
		</Style>
		<Style id="branch_style7">
			<LineStyle>
				<color>ffbababb</color>
				<width>4.0</width>
			</LineStyle>
		</Style>
		<Style id="branch_style7">
			<LineStyle>
				<color>ffbababb</color>
				<width>4.0</width>
			</LineStyle>
		</Style>
		<Style id="branch_style7">
			<LineStyle>
				<color>ffbababb</color>
				<width>4.0</width>
			</LineStyle>
		</Style>
		<Style id="branch_style7">
			<LineStyle>
				<color>ffbababb</color>
				<width>4.0</width>
			</LineStyle>
		</Style>
		<Style id="branch_style7">
			<LineStyle>
				<color>ffbababb</color>
				<width>4.0</width>
			</LineStyle>
		</Style>
		<Style id="branch_style7">
			<LineStyle>
				<color>ffbababb</color>
				<width>4.0</width>
			</LineStyle>
		</Style>
		<Style id="branch_style7">
			<LineStyle>
				<color>ffbababb</color>
				<width>4.0</width>
			</LineStyle>
		</Style>
		<Style id="branch_style7">
			<LineStyle>
				<color>ffbababb</color>
				<width>4.0</width>
			</LineStyle>
		</Style>
		<Style id="branch_style7">
			<LineStyle>
				<color>ffbababb</color>
				<width>4.0</width>
			</LineStyle>
		</Style>
		<Style id="branch_style7">
			<LineStyle>
				<color>ffbababb</color>
				<width>4.0</width>
			</LineStyle>
		</Style>
		<Style id="branch_style7">
			<LineStyle>
				<color>ffbababb</color>
				<width>4.0</width>
			</LineStyle>
		</Style>
		<Style id="branch_style7">
			<LineStyle>
				<color>ffbababb</color>
				<width>4.0</width>
			</LineStyle>
		</Style>
		<Style id="branch_style7">
			<LineStyle>
				<color>ffbababb</color>
				<width>4.0</width>
			</LineStyle>
		</Style>
		<Style id="branch_style7">
			<LineStyle>
				<color>ffbababb</color>
				<width>4.0</width>
			</LineStyle>
		</Style>
		<Style id="branch_style7">
			<LineStyle>
				<color>ffbababb</color>
				<width>4.0</width>
			</LineStyle>
		</Style>
		<Style id="branch_style7">
			<LineStyle>
				<color>ffbababb</color>
				<width>4.0</width>
			</LineStyle>
		</Style>
		<Style id="branch_style7">
			<LineStyle>
				<color>ffbababb</color>
				<width>4.0</width>
			</LineStyle>
		</Style>
		<Style id="branch_style7">
			<LineStyle>
				<color>ffbababb</color>
				<width>4.0</width>
			</LineStyle>
		</Style>
		<Style id="branch_style7">
			<LineStyle>
				<color>ffbababb</color>
				<width>4.0</width>
			</LineStyle>
		</Style>
		<Style id="branch_style7">
			<LineStyle>
				<color>ffbababb</color>
				<width>4.0</width>
			</LineStyle>
		</Style>
		<Style id="branch_style7">
			<LineStyle>
				<color>ffbababb</color>
				<width>4.0</width>
			</LineStyle>
		</Style>
		<Style id="branch_style7">
			<LineStyle>
				<color>ffbababb</color>
				<width>4.0</width>
			</LineStyle>
		</Style>
		<Style id="branch_style7">
			<LineStyle>
				<color>ffbababb</color>
				<width>4.0</width>
			</LineStyle>
		</Style>
		<Style id="branch_style7">
			<LineStyle>
				<color>ffbababb</color>
				<width>4.0</width>
			</LineStyle>
		</Style>
		<Style id="branch_style7">
			<LineStyle>
				<color>ffbababb</color>
				<width>4.0</width>
			</LineStyle>
		</Style>
		<Style id="branch_style7">
			<LineStyle>
				<color>ffbababb</color>
				<width>4.0</width>
			</LineStyle>
		</Style>
		<Style id="branch_style7">
			<LineStyle>
				<color>ffbababb</color>
				<width>4.0</width>
			</LineStyle>
		</Style>
		<Style id="branch_style7">
			<LineStyle>
				<color>ffbababb</color>
				<width>4.0</width>
			</LineStyle>
		</Style>
		<Style id="branch_style7">
			<LineStyle>
				<color>ffbababb</color>
				<width>4.0</width>
			</LineStyle>
		</Style>
		<Style id="branch_style7">
			<LineStyle>
				<color>ffbababb</color>
				<width>4.0</width>
			</LineStyle>
		</Style>
		<Style id="branch_style7">
			<LineStyle>
				<color>ffbababb</color>
				<width>4.0</width>
			</LineStyle>
		</Style>
		<Style id="branch_style7">
			<LineStyle>
				<color>ffbababb</color>
				<width>4.0</width>
			</LineStyle>
		</Style>
		<Style id="branch_style7">
			<LineStyle>
				<color>ffbababb</color>
				<width>4.0</width>
			</LineStyle>
		</Style>
		<Style id="branch_style7">
			<LineStyle>
				<color>ffbababb</color>
				<width>4.0</width>
			</LineStyle>
		</Style>
		<Style id="branch_style7">
			<LineStyle>
				<color>ffbababb</color>
				<width>4.0</width>
			</LineStyle>
		</Style>
		<Style id="branch_style7">
			<LineStyle>
				<color>ffbababb</color>
				<width>4.0</width>
			</LineStyle>
		</Style>
		<Style id="branch_style7">
			<LineStyle>
				<color>ffbababb</color>
				<width>4.0</width>
			</LineStyle>
		</Style>
		<Style id="branch_style7">
			<LineStyle>
				<color>ffbababb</color>
				<width>4.0</width>
			</LineStyle>
		</Style>
		<Style id="branch_style7">
			<LineStyle>
				<color>ffbababb</color>
				<width>4.0</width>
			</LineStyle>
		</Style>
		<Style id="branch_style7">
			<LineStyle>
				<color>ffbababb</color>
				<width>4.0</width>
			</LineStyle>
		</Style>
		<Style id="branch_style7">
			<LineStyle>
				<color>ffbababb</color>
				<width>4.0</width>
			</LineStyle>
		</Style>
		<Style id="branch_style7">
			<LineStyle>
				<color>ffbababb</color>
				<width>4.0</width>
			</LineStyle>
		</Style>
		<Style id="branch_style7">
			<LineStyle>
				<color>ffbababb</color>
				<width>4.0</width>
			</LineStyle>
		</Style>
		<Style id="branch_style7">
			<LineStyle>
				<color>ffbababb</color>
				<width>4.0</width>
			</LineStyle>
		</Style>
		<Style id="branch_style7">
			<LineStyle>
				<color>ffbababb</color>
				<width>4.0</width>
			</LineStyle>
		</Style>
		<Style id="branch_style7">
			<LineStyle>
				<color>ffbababb</color>
				<width>4.0</width>
			</LineStyle>
		</Style>
		<Style id="branch_style7">
			<LineStyle>
				<color>ffbababb</color>
				<width>4.0</width>
			</LineStyle>
		</Style>
		<Style id="branch_style7">
			<LineStyle>
				<color>ffbababb</color>
				<width>4.0</width>
			</LineStyle>
		</Style>
		<Style id="branch_style7">
			<LineStyle>
				<color>ffbababb</color>
				<width>4.0</width>
			</LineStyle>
		</Style>
		<Style id="branch_style7">
			<LineStyle>
				<color>ffbababb</color>
				<width>4.0</width>
			</LineStyle>
		</Style>
		<Style id="branch_style7">
			<LineStyle>
				<color>ffbababb</color>
				<width>4.0</width>
			</LineStyle>
		</Style>
		<Style id="branch_style7">
			<LineStyle>
				<color>ffbababb</color>
				<width>4.0</width>
			</LineStyle>
		</Style>
		<Style id="branch_style7">
			<LineStyle>
				<color>ffbababb</color>
				<width>4.0</width>
			</LineStyle>
		</Style>
		<Style id="branch_style7">
			<LineStyle>
				<color>ffbababb</color>
				<width>4.0</width>
			</LineStyle>
		</Style>
		<Style id="branch_style7">
			<LineStyle>
				<color>ffbababb</color>
				<width>4.0</width>
			</LineStyle>
		</Style>
		<Style id="branch_style7">
			<LineStyle>
				<color>ffbababb</color>
				<width>4.0</width>
			</LineStyle>
		</Style>
		<Style id="branch_style7">
			<LineStyle>
				<color>ffbababb</color>
				<width>4.0</width>
			</LineStyle>
		</Style>
		<Style id="branch_style7">
			<LineStyle>
				<color>ffbababb</color>
				<width>4.0</width>
			</LineStyle>
		</Style>
		<Style id="branch_style7">
			<LineStyle>
				<color>ffbababb</color>
				<width>4.0</width>
			</LineStyle>
		</Style>
		<Style id="branch_style7">
			<LineStyle>
				<color>ffbababb</color>
				<width>4.0</width>
			</LineStyle>
		</Style>
		<Style id="branch_style7">
			<LineStyle>
				<color>ffbababb</color>
				<width>4.0</width>
			</LineStyle>
		</Style>
		<Style id="branch_style7">
			<LineStyle>
				<color>ffbababb</color>
				<width>4.0</width>
			</LineStyle>
		</Style>
		<Style id="branch_style7">
			<LineStyle>
				<color>ffbababb</color>
				<width>4.0</width>
			</LineStyle>
		</Style>
		<Style id="branch_style7">
			<LineStyle>
				<color>ffbababb</color>
				<width>4.0</width>
			</LineStyle>
		</Style>
		<Style id="branch_style7">
			<LineStyle>
				<color>ffbababb</color>
				<width>4.0</width>
			</LineStyle>
		</Style>
		<Style id="branch_style7">
			<LineStyle>
				<color>ffbababb</color>
				<width>4.0</width>
			</LineStyle>
		</Style>
		<Style id="branch_style7">
			<LineStyle>
				<color>ffbababb</color>
				<width>4.0</width>
			</LineStyle>
		</Style>
		<Style id="branch_style7">
			<LineStyle>
				<color>ffbababb</color>
				<width>4.0</width>
			</LineStyle>
		</Style>
		<Style id="branch_style7">
			<LineStyle>
				<color>ffbababb</color>
				<width>4.0</width>
			</LineStyle>
		</Style>
		<Style id="branch_style7">
			<LineStyle>
				<color>ffbababb</color>
				<width>4.0</width>
			</LineStyle>
		</Style>
		<Style id="branch_style7">
			<LineStyle>
				<color>ffbababb</color>
				<width>4.0</width>
			</LineStyle>
		</Style>
		<Style id="branch_style7">
			<LineStyle>
				<color>ffbababb</color>
				<width>4.0</width>
			</LineStyle>
		</Style>
		<Style id="branch_style7">
			<LineStyle>
				<color>ffbababb</color>
				<width>4.0</width>
			</LineStyle>
		</Style>
		<Style id="branch_style7">
			<LineStyle>
				<color>ffbababb</color>
				<width>4.0</width>
			</LineStyle>
		</Style>
		<Style id="branch_style7">
			<LineStyle>
				<color>ffbababb</color>
				<width>4.0</width>
			</LineStyle>
		</Style>
		<Style id="branch_style7">
			<LineStyle>
				<color>ffbababb</color>
				<width>4.0</width>
			</LineStyle>
		</Style>
		<Style id="branch_style7">
			<LineStyle>
				<color>ffbababb</color>
				<width>4.0</width>
			</LineStyle>
		</Style>
		<Style id="branch_style7">
			<LineStyle>
				<color>ffbababb</color>
				<width>4.0</width>
			</LineStyle>
		</Style>
		<Style id="branch_style7">
			<LineStyle>
				<color>ffbababb</color>
				<width>4.0</width>
			</LineStyle>
		</Style>
		<Style id="branch_style7">
			<LineStyle>
				<color>ffbababb</color>
				<width>4.0</width>
			</LineStyle>
		</Style>
		<Style id="branch_style8">
			<LineStyle>
				<color>ffe9e9e9</color>
				<width>4.0</width>
			</LineStyle>
		</Style>
		<Style id="branch_style8">
			<LineStyle>
				<color>ffe9e9e9</color>
				<width>4.0</width>
			</LineStyle>
		</Style>
		<Style id="branch_style8">
			<LineStyle>
				<color>ffe9e9e9</color>
				<width>4.0</width>
			</LineStyle>
		</Style>
		<Style id="branch_style8">
			<LineStyle>
				<color>ffe9e9e9</color>
				<width>4.0</width>
			</LineStyle>
		</Style>
		<Style id="branch_style8">
			<LineStyle>
				<color>ffe9e9e9</color>
				<width>4.0</width>
			</LineStyle>
		</Style>
		<Style id="branch_style8">
			<LineStyle>
				<color>ffe9e9e9</color>
				<width>4.0</width>
			</LineStyle>
		</Style>
		<Style id="branch_style8">
			<LineStyle>
				<color>ffe9e9e9</color>
				<width>4.0</width>
			</LineStyle>
		</Style>
		<Style id="branch_style8">
			<LineStyle>
				<color>ffe9e9e9</color>
				<width>4.0</width>
			</LineStyle>
		</Style>
		<Style id="branch_style8">
			<LineStyle>
				<color>ffe9e9e9</color>
				<width>4.0</width>
			</LineStyle>
		</Style>
		<Style id="branch_style8">
			<LineStyle>
				<color>ffe9e9e9</color>
				<width>4.0</width>
			</LineStyle>
		</Style>
		<Style id="branch_style8">
			<LineStyle>
				<color>ffe9e9e9</color>
				<width>4.0</width>
			</LineStyle>
		</Style>
		<Style id="branch_style8">
			<LineStyle>
				<color>ffe9e9e9</color>
				<width>4.0</width>
			</LineStyle>
		</Style>
		<Style id="branch_style8">
			<LineStyle>
				<color>ffe9e9e9</color>
				<width>4.0</width>
			</LineStyle>
		</Style>
		<Style id="branch_style8">
			<LineStyle>
				<color>ffe9e9e9</color>
				<width>4.0</width>
			</LineStyle>
		</Style>
		<Style id="branch_style8">
			<LineStyle>
				<color>ffe9e9e9</color>
				<width>4.0</width>
			</LineStyle>
		</Style>
		<Style id="branch_style8">
			<LineStyle>
				<color>ffe9e9e9</color>
				<width>4.0</width>
			</LineStyle>
		</Style>
		<Style id="branch_style8">
			<LineStyle>
				<color>ffe9e9e9</color>
				<width>4.0</width>
			</LineStyle>
		</Style>
		<Style id="branch_style8">
			<LineStyle>
				<color>ffe9e9e9</color>
				<width>4.0</width>
			</LineStyle>
		</Style>
		<Style id="branch_style8">
			<LineStyle>
				<color>ffe9e9e9</color>
				<width>4.0</width>
			</LineStyle>
		</Style>
		<Style id="branch_style8">
			<LineStyle>
				<color>ffe9e9e9</color>
				<width>4.0</width>
			</LineStyle>
		</Style>
		<Style id="branch_style8">
			<LineStyle>
				<color>ffe9e9e9</color>
				<width>4.0</width>
			</LineStyle>
		</Style>
		<Style id="branch_style8">
			<LineStyle>
				<color>ffe9e9e9</color>
				<width>4.0</width>
			</LineStyle>
		</Style>
		<Style id="branch_style8">
			<LineStyle>
				<color>ffe9e9e9</color>
				<width>4.0</width>
			</LineStyle>
		</Style>
		<Style id="branch_style8">
			<LineStyle>
				<color>ffe9e9e9</color>
				<width>4.0</width>
			</LineStyle>
		</Style>
		<Style id="branch_style8">
			<LineStyle>
				<color>ffe9e9e9</color>
				<width>4.0</width>
			</LineStyle>
		</Style>
		<Style id="branch_style8">
			<LineStyle>
				<color>ffe9e9e9</color>
				<width>4.0</width>
			</LineStyle>
		</Style>
		<Style id="branch_style8">
			<LineStyle>
				<color>ffe9e9e9</color>
				<width>4.0</width>
			</LineStyle>
		</Style>
		<Style id="branch_style8">
			<LineStyle>
				<color>ffe9e9e9</color>
				<width>4.0</width>
			</LineStyle>
		</Style>
		<Style id="branch_style8">
			<LineStyle>
				<color>ffe9e9e9</color>
				<width>4.0</width>
			</LineStyle>
		</Style>
		<Style id="branch_style8">
			<LineStyle>
				<color>ffe9e9e9</color>
				<width>4.0</width>
			</LineStyle>
		</Style>
		<Style id="branch_style8">
			<LineStyle>
				<color>ffe9e9e9</color>
				<width>4.0</width>
			</LineStyle>
		</Style>
		<Style id="branch_style8">
			<LineStyle>
				<color>ffe9e9e9</color>
				<width>4.0</width>
			</LineStyle>
		</Style>
		<Style id="branch_style8">
			<LineStyle>
				<color>ffe9e9e9</color>
				<width>4.0</width>
			</LineStyle>
		</Style>
		<Style id="branch_style8">
			<LineStyle>
				<color>ffe9e9e9</color>
				<width>4.0</width>
			</LineStyle>
		</Style>
		<Style id="branch_style8">
			<LineStyle>
				<color>ffe9e9e9</color>
				<width>4.0</width>
			</LineStyle>
		</Style>
		<Style id="branch_style8">
			<LineStyle>
				<color>ffe9e9e9</color>
				<width>4.0</width>
			</LineStyle>
		</Style>
		<Style id="branch_style8">
			<LineStyle>
				<color>ffe9e9e9</color>
				<width>4.0</width>
			</LineStyle>
		</Style>
		<Style id="branch_style8">
			<LineStyle>
				<color>ffe9e9e9</color>
				<width>4.0</width>
			</LineStyle>
		</Style>
		<Style id="branch_style8">
			<LineStyle>
				<color>ffe9e9e9</color>
				<width>4.0</width>
			</LineStyle>
		</Style>
		<Style id="branch_style8">
			<LineStyle>
				<color>ffe9e9e9</color>
				<width>4.0</width>
			</LineStyle>
		</Style>
		<Style id="branch_style8">
			<LineStyle>
				<color>ffe9e9e9</color>
				<width>4.0</width>
			</LineStyle>
		</Style>
		<Style id="branch_style8">
			<LineStyle>
				<color>ffe9e9e9</color>
				<width>4.0</width>
			</LineStyle>
		</Style>
		<Style id="branch_style8">
			<LineStyle>
				<color>ffe9e9e9</color>
				<width>4.0</width>
			</LineStyle>
		</Style>
		<Style id="branch_style8">
			<LineStyle>
				<color>ffe9e9e9</color>
				<width>4.0</width>
			</LineStyle>
		</Style>
		<Style id="branch_style8">
			<LineStyle>
				<color>ffe9e9e9</color>
				<width>4.0</width>
			</LineStyle>
		</Style>
		<Style id="branch_style8">
			<LineStyle>
				<color>ffe9e9e9</color>
				<width>4.0</width>
			</LineStyle>
		</Style>
		<Style id="branch_style8">
			<LineStyle>
				<color>ffe9e9e9</color>
				<width>4.0</width>
			</LineStyle>
		</Style>
		<Style id="branch_style8">
			<LineStyle>
				<color>ffe9e9e9</color>
				<width>4.0</width>
			</LineStyle>
		</Style>
		<Style id="branch_style8">
			<LineStyle>
				<color>ffe9e9e9</color>
				<width>4.0</width>
			</LineStyle>
		</Style>
		<Style id="branch_style8">
			<LineStyle>
				<color>ffe9e9e9</color>
				<width>4.0</width>
			</LineStyle>
		</Style>
		<Style id="branch_style8">
			<LineStyle>
				<color>ffe9e9e9</color>
				<width>4.0</width>
			</LineStyle>
		</Style>
		<Style id="branch_style8">
			<LineStyle>
				<color>ffe9e9e9</color>
				<width>4.0</width>
			</LineStyle>
		</Style>
		<Style id="branch_style8">
			<LineStyle>
				<color>ffe9e9e9</color>
				<width>4.0</width>
			</LineStyle>
		</Style>
		<Style id="branch_style8">
			<LineStyle>
				<color>ffe9e9e9</color>
				<width>4.0</width>
			</LineStyle>
		</Style>
		<Style id="branch_style8">
			<LineStyle>
				<color>ffe9e9e9</color>
				<width>4.0</width>
			</LineStyle>
		</Style>
		<Style id="branch_style8">
			<LineStyle>
				<color>ffe9e9e9</color>
				<width>4.0</width>
			</LineStyle>
		</Style>
		<Style id="branch_style8">
			<LineStyle>
				<color>ffe9e9e9</color>
				<width>4.0</width>
			</LineStyle>
		</Style>
		<Style id="branch_style8">
			<LineStyle>
				<color>ffe9e9e9</color>
				<width>4.0</width>
			</LineStyle>
		</Style>
		<Style id="branch_style8">
			<LineStyle>
				<color>ffe9e9e9</color>
				<width>4.0</width>
			</LineStyle>
		</Style>
		<Style id="branch_style8">
			<LineStyle>
				<color>ffe9e9e9</color>
				<width>4.0</width>
			</LineStyle>
		</Style>
		<Style id="branch_style8">
			<LineStyle>
				<color>ffe9e9e9</color>
				<width>4.0</width>
			</LineStyle>
		</Style>
		<Style id="branch_style8">
			<LineStyle>
				<color>ffe9e9e9</color>
				<width>4.0</width>
			</LineStyle>
		</Style>
		<Style id="branch_style8">
			<LineStyle>
				<color>ffe9e9e9</color>
				<width>4.0</width>
			</LineStyle>
		</Style>
		<Style id="branch_style8">
			<LineStyle>
				<color>ffe9e9e9</color>
				<width>4.0</width>
			</LineStyle>
		</Style>
		<Style id="branch_style8">
			<LineStyle>
				<color>ffe9e9e9</color>
				<width>4.0</width>
			</LineStyle>
		</Style>
		<Style id="branch_style8">
			<LineStyle>
				<color>ffe9e9e9</color>
				<width>4.0</width>
			</LineStyle>
		</Style>
		<Style id="branch_style8">
			<LineStyle>
				<color>ffe9e9e9</color>
				<width>4.0</width>
			</LineStyle>
		</Style>
		<Style id="branch_style8">
			<LineStyle>
				<color>ffe9e9e9</color>
				<width>4.0</width>
			</LineStyle>
		</Style>
		<Style id="branch_style8">
			<LineStyle>
				<color>ffe9e9e9</color>
				<width>4.0</width>
			</LineStyle>
		</Style>
		<Style id="branch_style8">
			<LineStyle>
				<color>ffe9e9e9</color>
				<width>4.0</width>
			</LineStyle>
		</Style>
		<Style id="branch_style8">
			<LineStyle>
				<color>ffe9e9e9</color>
				<width>4.0</width>
			</LineStyle>
		</Style>
		<Style id="branch_style8">
			<LineStyle>
				<color>ffe9e9e9</color>
				<width>4.0</width>
			</LineStyle>
		</Style>
		<Style id="branch_style8">
			<LineStyle>
				<color>ffe9e9e9</color>
				<width>4.0</width>
			</LineStyle>
		</Style>
		<Style id="branch_style8">
			<LineStyle>
				<color>ffe9e9e9</color>
				<width>4.0</width>
			</LineStyle>
		</Style>
		<Style id="branch_style8">
			<LineStyle>
				<color>ffe9e9e9</color>
				<width>4.0</width>
			</LineStyle>
		</Style>
		<Style id="branch_style8">
			<LineStyle>
				<color>ffe9e9e9</color>
				<width>4.0</width>
			</LineStyle>
		</Style>
		<Style id="branch_style8">
			<LineStyle>
				<color>ffe9e9e9</color>
				<width>4.0</width>
			</LineStyle>
		</Style>
		<Style id="branch_style8">
			<LineStyle>
				<color>ffe9e9e9</color>
				<width>4.0</width>
			</LineStyle>
		</Style>
		<Style id="branch_style8">
			<LineStyle>
				<color>ffe9e9e9</color>
				<width>4.0</width>
			</LineStyle>
		</Style>
		<Style id="branch_style8">
			<LineStyle>
				<color>ffe9e9e9</color>
				<width>4.0</width>
			</LineStyle>
		</Style>
		<Style id="branch_style8">
			<LineStyle>
				<color>ffe9e9e9</color>
				<width>4.0</width>
			</LineStyle>
		</Style>
		<Style id="branch_style8">
			<LineStyle>
				<color>ffe9e9e9</color>
				<width>4.0</width>
			</LineStyle>
		</Style>
		<Style id="branch_style8">
			<LineStyle>
				<color>ffe9e9e9</color>
				<width>4.0</width>
			</LineStyle>
		</Style>
		<Style id="branch_style8">
			<LineStyle>
				<color>ffe9e9e9</color>
				<width>4.0</width>
			</LineStyle>
		</Style>
		<Style id="branch_style8">
			<LineStyle>
				<color>ffe9e9e9</color>
				<width>4.0</width>
			</LineStyle>
		</Style>
		<Style id="branch_style8">
			<LineStyle>
				<color>ffe9e9e9</color>
				<width>4.0</width>
			</LineStyle>
		</Style>
		<Style id="branch_style8">
			<LineStyle>
				<color>ffe9e9e9</color>
				<width>4.0</width>
			</LineStyle>
		</Style>
		<Style id="branch_style8">
			<LineStyle>
				<color>ffe9e9e9</color>
				<width>4.0</width>
			</LineStyle>
		</Style>
		<Style id="branch_style8">
			<LineStyle>
				<color>ffe9e9e9</color>
				<width>4.0</width>
			</LineStyle>
		</Style>
		<Style id="branch_style8">
			<LineStyle>
				<color>ffe9e9e9</color>
				<width>4.0</width>
			</LineStyle>
		</Style>
		<Style id="branch_style8">
			<LineStyle>
				<color>ffe9e9e9</color>
				<width>4.0</width>
			</LineStyle>
		</Style>
		<Style id="branch_style8">
			<LineStyle>
				<color>ffe9e9e9</color>
				<width>4.0</width>
			</LineStyle>
		</Style>
		<Style id="branch_style8">
			<LineStyle>
				<color>ffe9e9e9</color>
				<width>4.0</width>
			</LineStyle>
		</Style>
		<Style id="branch_style8">
			<LineStyle>
				<color>ffe9e9e9</color>
				<width>4.0</width>
			</LineStyle>
		</Style>
		<Style id="branch_style8">
			<LineStyle>
				<color>ffe9e9e9</color>
				<width>4.0</width>
			</LineStyle>
		</Style>
		<Style id="branch_style8">
			<LineStyle>
				<color>ffe9e9e9</color>
				<width>4.0</width>
			</LineStyle>
		</Style>
		<Style id="branch_style8">
			<LineStyle>
				<color>ffe9e9e9</color>
				<width>4.0</width>
			</LineStyle>
		</Style>
		<Style id="branch_style8">
			<LineStyle>
				<color>ffe9e9e9</color>
				<width>4.0</width>
			</LineStyle>
		</Style>
		<Style id="branch_style8">
			<LineStyle>
				<color>ffe9e9e9</color>
				<width>4.0</width>
			</LineStyle>
		</Style>
		<Style id="branch_style8">
			<LineStyle>
				<color>ffe9e9e9</color>
				<width>4.0</width>
			</LineStyle>
		</Style>
		<Style id="branch_style9">
			<LineStyle>
				<color>fff4f4f4</color>
				<width>4.0</width>
			</LineStyle>
		</Style>
		<Style id="branch_style9">
			<LineStyle>
				<color>fff4f4f4</color>
				<width>4.0</width>
			</LineStyle>
		</Style>
		<Style id="branch_style9">
			<LineStyle>
				<color>fff4f4f4</color>
				<width>4.0</width>
			</LineStyle>
		</Style>
		<Style id="branch_style9">
			<LineStyle>
				<color>fff4f4f4</color>
				<width>4.0</width>
			</LineStyle>
		</Style>
		<Style id="branch_style9">
			<LineStyle>
				<color>fff4f4f4</color>
				<width>4.0</width>
			</LineStyle>
		</Style>
		<Style id="branch_style9">
			<LineStyle>
				<color>fff4f4f4</color>
				<width>4.0</width>
			</LineStyle>
		</Style>
		<Style id="branch_style9">
			<LineStyle>
				<color>fff4f4f4</color>
				<width>4.0</width>
			</LineStyle>
		</Style>
		<Style id="branch_style9">
			<LineStyle>
				<color>fff4f4f4</color>
				<width>4.0</width>
			</LineStyle>
		</Style>
		<Style id="branch_style9">
			<LineStyle>
				<color>fff4f4f4</color>
				<width>4.0</width>
			</LineStyle>
		</Style>
		<Style id="branch_style9">
			<LineStyle>
				<color>fff4f4f4</color>
				<width>4.0</width>
			</LineStyle>
		</Style>
		<Style id="branch_style9">
			<LineStyle>
				<color>fff4f4f4</color>
				<width>4.0</width>
			</LineStyle>
		</Style>
		<Style id="branch_style9">
			<LineStyle>
				<color>fff4f4f4</color>
				<width>4.0</width>
			</LineStyle>
		</Style>
		<Style id="branch_style9">
			<LineStyle>
				<color>fff4f4f4</color>
				<width>4.0</width>
			</LineStyle>
		</Style>
		<Style id="branch_style9">
			<LineStyle>
				<color>fff4f4f4</color>
				<width>4.0</width>
			</LineStyle>
		</Style>
		<Style id="branch_style9">
			<LineStyle>
				<color>fff4f4f4</color>
				<width>4.0</width>
			</LineStyle>
		</Style>
		<Style id="branch_style9">
			<LineStyle>
				<color>fff4f4f4</color>
				<width>4.0</width>
			</LineStyle>
		</Style>
		<Style id="branch_style9">
			<LineStyle>
				<color>fff4f4f4</color>
				<width>4.0</width>
			</LineStyle>
		</Style>
		<Style id="branch_style9">
			<LineStyle>
				<color>fff4f4f4</color>
				<width>4.0</width>
			</LineStyle>
		</Style>
		<Style id="branch_style9">
			<LineStyle>
				<color>fff4f4f4</color>
				<width>4.0</width>
			</LineStyle>
		</Style>
		<Style id="branch_style9">
			<LineStyle>
				<color>fff4f4f4</color>
				<width>4.0</width>
			</LineStyle>
		</Style>
		<Style id="branch_style9">
			<LineStyle>
				<color>fff4f4f4</color>
				<width>4.0</width>
			</LineStyle>
		</Style>
		<Style id="branch_style9">
			<LineStyle>
				<color>fff4f4f4</color>
				<width>4.0</width>
			</LineStyle>
		</Style>
		<Style id="branch_style9">
			<LineStyle>
				<color>fff4f4f4</color>
				<width>4.0</width>
			</LineStyle>
		</Style>
		<Style id="branch_style9">
			<LineStyle>
				<color>fff4f4f4</color>
				<width>4.0</width>
			</LineStyle>
		</Style>
		<Style id="branch_style9">
			<LineStyle>
				<color>fff4f4f4</color>
				<width>4.0</width>
			</LineStyle>
		</Style>
		<Style id="branch_style9">
			<LineStyle>
				<color>fff4f4f4</color>
				<width>4.0</width>
			</LineStyle>
		</Style>
		<Style id="branch_style9">
			<LineStyle>
				<color>fff4f4f4</color>
				<width>4.0</width>
			</LineStyle>
		</Style>
		<Style id="branch_style9">
			<LineStyle>
				<color>fff4f4f4</color>
				<width>4.0</width>
			</LineStyle>
		</Style>
		<Style id="branch_style9">
			<LineStyle>
				<color>fff4f4f4</color>
				<width>4.0</width>
			</LineStyle>
		</Style>
		<Style id="branch_style9">
			<LineStyle>
				<color>fff4f4f4</color>
				<width>4.0</width>
			</LineStyle>
		</Style>
		<Style id="branch_style9">
			<LineStyle>
				<color>fff4f4f4</color>
				<width>4.0</width>
			</LineStyle>
		</Style>
		<Style id="branch_style9">
			<LineStyle>
				<color>fff4f4f4</color>
				<width>4.0</width>
			</LineStyle>
		</Style>
		<Style id="branch_style9">
			<LineStyle>
				<color>fff4f4f4</color>
				<width>4.0</width>
			</LineStyle>
		</Style>
		<Style id="branch_style9">
			<LineStyle>
				<color>fff4f4f4</color>
				<width>4.0</width>
			</LineStyle>
		</Style>
		<Style id="branch_style9">
			<LineStyle>
				<color>fff4f4f4</color>
				<width>4.0</width>
			</LineStyle>
		</Style>
		<Style id="branch_style9">
			<LineStyle>
				<color>fff4f4f4</color>
				<width>4.0</width>
			</LineStyle>
		</Style>
		<Style id="branch_style9">
			<LineStyle>
				<color>fff4f4f4</color>
				<width>4.0</width>
			</LineStyle>
		</Style>
		<Style id="branch_style9">
			<LineStyle>
				<color>fff4f4f4</color>
				<width>4.0</width>
			</LineStyle>
		</Style>
		<Style id="branch_style9">
			<LineStyle>
				<color>fff4f4f4</color>
				<width>4.0</width>
			</LineStyle>
		</Style>
		<Style id="branch_style9">
			<LineStyle>
				<color>fff4f4f4</color>
				<width>4.0</width>
			</LineStyle>
		</Style>
		<Style id="branch_style9">
			<LineStyle>
				<color>fff4f4f4</color>
				<width>4.0</width>
			</LineStyle>
		</Style>
		<Style id="branch_style9">
			<LineStyle>
				<color>fff4f4f4</color>
				<width>4.0</width>
			</LineStyle>
		</Style>
		<Style id="branch_style9">
			<LineStyle>
				<color>fff4f4f4</color>
				<width>4.0</width>
			</LineStyle>
		</Style>
		<Style id="branch_style9">
			<LineStyle>
				<color>fff4f4f4</color>
				<width>4.0</width>
			</LineStyle>
		</Style>
		<Style id="branch_style9">
			<LineStyle>
				<color>fff4f4f4</color>
				<width>4.0</width>
			</LineStyle>
		</Style>
		<Style id="branch_style9">
			<LineStyle>
				<color>fff4f4f4</color>
				<width>4.0</width>
			</LineStyle>
		</Style>
		<Style id="branch_style9">
			<LineStyle>
				<color>fff4f4f4</color>
				<width>4.0</width>
			</LineStyle>
		</Style>
		<Style id="branch_style9">
			<LineStyle>
				<color>fff4f4f4</color>
				<width>4.0</width>
			</LineStyle>
		</Style>
		<Style id="branch_style9">
			<LineStyle>
				<color>fff4f4f4</color>
				<width>4.0</width>
			</LineStyle>
		</Style>
		<Style id="branch_style9">
			<LineStyle>
				<color>fff4f4f4</color>
				<width>4.0</width>
			</LineStyle>
		</Style>
		<Style id="branch_style9">
			<LineStyle>
				<color>fff4f4f4</color>
				<width>4.0</width>
			</LineStyle>
		</Style>
		<Style id="branch_style9">
			<LineStyle>
				<color>fff4f4f4</color>
				<width>4.0</width>
			</LineStyle>
		</Style>
		<Style id="branch_style9">
			<LineStyle>
				<color>fff4f4f4</color>
				<width>4.0</width>
			</LineStyle>
		</Style>
		<Style id="branch_style9">
			<LineStyle>
				<color>fff4f4f4</color>
				<width>4.0</width>
			</LineStyle>
		</Style>
		<Style id="branch_style9">
			<LineStyle>
				<color>fff4f4f4</color>
				<width>4.0</width>
			</LineStyle>
		</Style>
		<Style id="branch_style9">
			<LineStyle>
				<color>fff4f4f4</color>
				<width>4.0</width>
			</LineStyle>
		</Style>
		<Style id="branch_style9">
			<LineStyle>
				<color>fff4f4f4</color>
				<width>4.0</width>
			</LineStyle>
		</Style>
		<Style id="branch_style9">
			<LineStyle>
				<color>fff4f4f4</color>
				<width>4.0</width>
			</LineStyle>
		</Style>
		<Style id="branch_style9">
			<LineStyle>
				<color>fff4f4f4</color>
				<width>4.0</width>
			</LineStyle>
		</Style>
		<Style id="branch_style9">
			<LineStyle>
				<color>fff4f4f4</color>
				<width>4.0</width>
			</LineStyle>
		</Style>
		<Style id="branch_style9">
			<LineStyle>
				<color>fff4f4f4</color>
				<width>4.0</width>
			</LineStyle>
		</Style>
		<Style id="branch_style9">
			<LineStyle>
				<color>fff4f4f4</color>
				<width>4.0</width>
			</LineStyle>
		</Style>
		<Style id="branch_style9">
			<LineStyle>
				<color>fff4f4f4</color>
				<width>4.0</width>
			</LineStyle>
		</Style>
		<Style id="branch_style9">
			<LineStyle>
				<color>fff4f4f4</color>
				<width>4.0</width>
			</LineStyle>
		</Style>
		<Style id="branch_style9">
			<LineStyle>
				<color>fff4f4f4</color>
				<width>4.0</width>
			</LineStyle>
		</Style>
		<Style id="branch_style9">
			<LineStyle>
				<color>fff4f4f4</color>
				<width>4.0</width>
			</LineStyle>
		</Style>
		<Style id="branch_style9">
			<LineStyle>
				<color>fff4f4f4</color>
				<width>4.0</width>
			</LineStyle>
		</Style>
		<Style id="branch_style9">
			<LineStyle>
				<color>fff4f4f4</color>
				<width>4.0</width>
			</LineStyle>
		</Style>
		<Style id="branch_style9">
			<LineStyle>
				<color>fff4f4f4</color>
				<width>4.0</width>
			</LineStyle>
		</Style>
		<Style id="branch_style9">
			<LineStyle>
				<color>fff4f4f4</color>
				<width>4.0</width>
			</LineStyle>
		</Style>
		<Style id="branch_style9">
			<LineStyle>
				<color>fff4f4f4</color>
				<width>4.0</width>
			</LineStyle>
		</Style>
		<Style id="branch_style9">
			<LineStyle>
				<color>fff4f4f4</color>
				<width>4.0</width>
			</LineStyle>
		</Style>
		<Style id="branch_style9">
			<LineStyle>
				<color>fff4f4f4</color>
				<width>4.0</width>
			</LineStyle>
		</Style>
		<Style id="branch_style9">
			<LineStyle>
				<color>fff4f4f4</color>
				<width>4.0</width>
			</LineStyle>
		</Style>
		<Style id="branch_style9">
			<LineStyle>
				<color>fff4f4f4</color>
				<width>4.0</width>
			</LineStyle>
		</Style>
		<Style id="branch_style9">
			<LineStyle>
				<color>fff4f4f4</color>
				<width>4.0</width>
			</LineStyle>
		</Style>
		<Style id="branch_style9">
			<LineStyle>
				<color>fff4f4f4</color>
				<width>4.0</width>
			</LineStyle>
		</Style>
		<Style id="branch_style9">
			<LineStyle>
				<color>fff4f4f4</color>
				<width>4.0</width>
			</LineStyle>
		</Style>
		<Style id="branch_style9">
			<LineStyle>
				<color>fff4f4f4</color>
				<width>4.0</width>
			</LineStyle>
		</Style>
		<Style id="branch_style9">
			<LineStyle>
				<color>fff4f4f4</color>
				<width>4.0</width>
			</LineStyle>
		</Style>
		<Style id="branch_style9">
			<LineStyle>
				<color>fff4f4f4</color>
				<width>4.0</width>
			</LineStyle>
		</Style>
		<Style id="branch_style9">
			<LineStyle>
				<color>fff4f4f4</color>
				<width>4.0</width>
			</LineStyle>
		</Style>
		<Style id="branch_style9">
			<LineStyle>
				<color>fff4f4f4</color>
				<width>4.0</width>
			</LineStyle>
		</Style>
		<Style id="branch_style9">
			<LineStyle>
				<color>fff4f4f4</color>
				<width>4.0</width>
			</LineStyle>
		</Style>
		<Style id="branch_style9">
			<LineStyle>
				<color>fff4f4f4</color>
				<width>4.0</width>
			</LineStyle>
		</Style>
		<Style id="branch_style9">
			<LineStyle>
				<color>fff4f4f4</color>
				<width>4.0</width>
			</LineStyle>
		</Style>
		<Style id="branch_style9">
			<LineStyle>
				<color>fff4f4f4</color>
				<width>4.0</width>
			</LineStyle>
		</Style>
		<Style id="branch_style9">
			<LineStyle>
				<color>fff4f4f4</color>
				<width>4.0</width>
			</LineStyle>
		</Style>
		<Style id="branch_style9">
			<LineStyle>
				<color>fff4f4f4</color>
				<width>4.0</width>
			</LineStyle>
		</Style>
		<Style id="branch_style9">
			<LineStyle>
				<color>fff4f4f4</color>
				<width>4.0</width>
			</LineStyle>
		</Style>
		<Style id="branch_style9">
			<LineStyle>
				<color>fff4f4f4</color>
				<width>4.0</width>
			</LineStyle>
		</Style>
		<Style id="branch_style9">
			<LineStyle>
				<color>fff4f4f4</color>
				<width>4.0</width>
			</LineStyle>
		</Style>
		<Style id="branch_style9">
			<LineStyle>
				<color>fff4f4f4</color>
				<width>4.0</width>
			</LineStyle>
		</Style>
		<Style id="branch_style9">
			<LineStyle>
				<color>fff4f4f4</color>
				<width>4.0</width>
			</LineStyle>
		</Style>
		<Style id="branch_style9">
			<LineStyle>
				<color>fff4f4f4</color>
				<width>4.0</width>
			</LineStyle>
		</Style>
		<Style id="branch_style9">
			<LineStyle>
				<color>fff4f4f4</color>
				<width>4.0</width>
			</LineStyle>
		</Style>
		<Style id="branch_style9">
			<LineStyle>
				<color>fff4f4f4</color>
				<width>4.0</width>
			</LineStyle>
		</Style>
		<Style id="branch_style9">
			<LineStyle>
				<color>fff4f4f4</color>
				<width>4.0</width>
			</LineStyle>
		</Style>
		<Style id="branch_style9">
			<LineStyle>
				<color>fff4f4f4</color>
				<width>4.0</width>
			</LineStyle>
		</Style>
		<Style id="branch_style9">
			<LineStyle>
				<color>fff4f4f4</color>
				<width>4.0</width>
			</LineStyle>
		</Style>
		<Style id="branch_style10">
			<LineStyle>
				<color>fffdfdfd</color>
				<width>4.0</width>
			</LineStyle>
		</Style>
		<Style id="branch_style10">
			<LineStyle>
				<color>fffdfdfd</color>
				<width>4.0</width>
			</LineStyle>
		</Style>
		<Style id="branch_style10">
			<LineStyle>
				<color>fffdfdfd</color>
				<width>4.0</width>
			</LineStyle>
		</Style>
		<Style id="branch_style10">
			<LineStyle>
				<color>fffdfdfd</color>
				<width>4.0</width>
			</LineStyle>
		</Style>
		<Style id="branch_style10">
			<LineStyle>
				<color>fffdfdfd</color>
				<width>4.0</width>
			</LineStyle>
		</Style>
		<Style id="branch_style10">
			<LineStyle>
				<color>fffdfdfd</color>
				<width>4.0</width>
			</LineStyle>
		</Style>
		<Style id="branch_style10">
			<LineStyle>
				<color>fffdfdfd</color>
				<width>4.0</width>
			</LineStyle>
		</Style>
		<Style id="branch_style10">
			<LineStyle>
				<color>fffdfdfd</color>
				<width>4.0</width>
			</LineStyle>
		</Style>
		<Style id="branch_style10">
			<LineStyle>
				<color>fffdfdfd</color>
				<width>4.0</width>
			</LineStyle>
		</Style>
		<Style id="branch_style10">
			<LineStyle>
				<color>fffdfdfd</color>
				<width>4.0</width>
			</LineStyle>
		</Style>
		<Style id="branch_style10">
			<LineStyle>
				<color>fffdfdfd</color>
				<width>4.0</width>
			</LineStyle>
		</Style>
		<Style id="branch_style10">
			<LineStyle>
				<color>fffdfdfd</color>
				<width>4.0</width>
			</LineStyle>
		</Style>
		<Style id="branch_style10">
			<LineStyle>
				<color>fffdfdfd</color>
				<width>4.0</width>
			</LineStyle>
		</Style>
		<Style id="branch_style10">
			<LineStyle>
				<color>fffdfdfd</color>
				<width>4.0</width>
			</LineStyle>
		</Style>
		<Style id="branch_style10">
			<LineStyle>
				<color>fffdfdfd</color>
				<width>4.0</width>
			</LineStyle>
		</Style>
		<Style id="branch_style10">
			<LineStyle>
				<color>fffdfdfd</color>
				<width>4.0</width>
			</LineStyle>
		</Style>
		<Style id="branch_style10">
			<LineStyle>
				<color>fffdfdfd</color>
				<width>4.0</width>
			</LineStyle>
		</Style>
		<Style id="branch_style10">
			<LineStyle>
				<color>fffdfdfd</color>
				<width>4.0</width>
			</LineStyle>
		</Style>
		<Style id="branch_style10">
			<LineStyle>
				<color>fffdfdfd</color>
				<width>4.0</width>
			</LineStyle>
		</Style>
		<Style id="branch_style10">
			<LineStyle>
				<color>fffdfdfd</color>
				<width>4.0</width>
			</LineStyle>
		</Style>
		<Style id="branch_style10">
			<LineStyle>
				<color>fffdfdfd</color>
				<width>4.0</width>
			</LineStyle>
		</Style>
		<Style id="branch_style10">
			<LineStyle>
				<color>fffdfdfd</color>
				<width>4.0</width>
			</LineStyle>
		</Style>
		<Style id="branch_style10">
			<LineStyle>
				<color>fffdfdfd</color>
				<width>4.0</width>
			</LineStyle>
		</Style>
		<Style id="branch_style10">
			<LineStyle>
				<color>fffdfdfd</color>
				<width>4.0</width>
			</LineStyle>
		</Style>
		<Style id="branch_style10">
			<LineStyle>
				<color>fffdfdfd</color>
				<width>4.0</width>
			</LineStyle>
		</Style>
		<Style id="branch_style10">
			<LineStyle>
				<color>fffdfdfd</color>
				<width>4.0</width>
			</LineStyle>
		</Style>
		<Style id="branch_style10">
			<LineStyle>
				<color>fffdfdfd</color>
				<width>4.0</width>
			</LineStyle>
		</Style>
		<Style id="branch_style10">
			<LineStyle>
				<color>fffdfdfd</color>
				<width>4.0</width>
			</LineStyle>
		</Style>
		<Style id="branch_style10">
			<LineStyle>
				<color>fffdfdfd</color>
				<width>4.0</width>
			</LineStyle>
		</Style>
		<Style id="branch_style10">
			<LineStyle>
				<color>fffdfdfd</color>
				<width>4.0</width>
			</LineStyle>
		</Style>
		<Style id="branch_style10">
			<LineStyle>
				<color>fffdfdfd</color>
				<width>4.0</width>
			</LineStyle>
		</Style>
		<Style id="branch_style10">
			<LineStyle>
				<color>fffdfdfd</color>
				<width>4.0</width>
			</LineStyle>
		</Style>
		<Style id="branch_style10">
			<LineStyle>
				<color>fffdfdfd</color>
				<width>4.0</width>
			</LineStyle>
		</Style>
		<Style id="branch_style10">
			<LineStyle>
				<color>fffdfdfd</color>
				<width>4.0</width>
			</LineStyle>
		</Style>
		<Style id="branch_style10">
			<LineStyle>
				<color>fffdfdfd</color>
				<width>4.0</width>
			</LineStyle>
		</Style>
		<Style id="branch_style10">
			<LineStyle>
				<color>fffdfdfd</color>
				<width>4.0</width>
			</LineStyle>
		</Style>
		<Style id="branch_style10">
			<LineStyle>
				<color>fffdfdfd</color>
				<width>4.0</width>
			</LineStyle>
		</Style>
		<Style id="branch_style10">
			<LineStyle>
				<color>fffdfdfd</color>
				<width>4.0</width>
			</LineStyle>
		</Style>
		<Style id="branch_style10">
			<LineStyle>
				<color>fffdfdfd</color>
				<width>4.0</width>
			</LineStyle>
		</Style>
		<Style id="branch_style10">
			<LineStyle>
				<color>fffdfdfd</color>
				<width>4.0</width>
			</LineStyle>
		</Style>
		<Style id="branch_style10">
			<LineStyle>
				<color>fffdfdfd</color>
				<width>4.0</width>
			</LineStyle>
		</Style>
		<Style id="branch_style10">
			<LineStyle>
				<color>fffdfdfd</color>
				<width>4.0</width>
			</LineStyle>
		</Style>
		<Style id="branch_style10">
			<LineStyle>
				<color>fffdfdfd</color>
				<width>4.0</width>
			</LineStyle>
		</Style>
		<Style id="branch_style10">
			<LineStyle>
				<color>fffdfdfd</color>
				<width>4.0</width>
			</LineStyle>
		</Style>
		<Style id="branch_style10">
			<LineStyle>
				<color>fffdfdfd</color>
				<width>4.0</width>
			</LineStyle>
		</Style>
		<Style id="branch_style10">
			<LineStyle>
				<color>fffdfdfd</color>
				<width>4.0</width>
			</LineStyle>
		</Style>
		<Style id="branch_style10">
			<LineStyle>
				<color>fffdfdfd</color>
				<width>4.0</width>
			</LineStyle>
		</Style>
		<Style id="branch_style10">
			<LineStyle>
				<color>fffdfdfd</color>
				<width>4.0</width>
			</LineStyle>
		</Style>
		<Style id="branch_style10">
			<LineStyle>
				<color>fffdfdfd</color>
				<width>4.0</width>
			</LineStyle>
		</Style>
		<Style id="branch_style10">
			<LineStyle>
				<color>fffdfdfd</color>
				<width>4.0</width>
			</LineStyle>
		</Style>
		<Style id="branch_style10">
			<LineStyle>
				<color>fffdfdfd</color>
				<width>4.0</width>
			</LineStyle>
		</Style>
		<Style id="branch_style10">
			<LineStyle>
				<color>fffdfdfd</color>
				<width>4.0</width>
			</LineStyle>
		</Style>
		<Style id="branch_style10">
			<LineStyle>
				<color>fffdfdfd</color>
				<width>4.0</width>
			</LineStyle>
		</Style>
		<Style id="branch_style10">
			<LineStyle>
				<color>fffdfdfd</color>
				<width>4.0</width>
			</LineStyle>
		</Style>
		<Style id="branch_style10">
			<LineStyle>
				<color>fffdfdfd</color>
				<width>4.0</width>
			</LineStyle>
		</Style>
		<Style id="branch_style10">
			<LineStyle>
				<color>fffdfdfd</color>
				<width>4.0</width>
			</LineStyle>
		</Style>
		<Style id="branch_style10">
			<LineStyle>
				<color>fffdfdfd</color>
				<width>4.0</width>
			</LineStyle>
		</Style>
		<Style id="branch_style10">
			<LineStyle>
				<color>fffdfdfd</color>
				<width>4.0</width>
			</LineStyle>
		</Style>
		<Style id="branch_style10">
			<LineStyle>
				<color>fffdfdfd</color>
				<width>4.0</width>
			</LineStyle>
		</Style>
		<Style id="branch_style10">
			<LineStyle>
				<color>fffdfdfd</color>
				<width>4.0</width>
			</LineStyle>
		</Style>
		<Style id="branch_style10">
			<LineStyle>
				<color>fffdfdfd</color>
				<width>4.0</width>
			</LineStyle>
		</Style>
		<Style id="branch_style10">
			<LineStyle>
				<color>fffdfdfd</color>
				<width>4.0</width>
			</LineStyle>
		</Style>
		<Style id="branch_style10">
			<LineStyle>
				<color>fffdfdfd</color>
				<width>4.0</width>
			</LineStyle>
		</Style>
		<Style id="branch_style10">
			<LineStyle>
				<color>fffdfdfd</color>
				<width>4.0</width>
			</LineStyle>
		</Style>
		<Style id="branch_style10">
			<LineStyle>
				<color>fffdfdfd</color>
				<width>4.0</width>
			</LineStyle>
		</Style>
		<Style id="branch_style10">
			<LineStyle>
				<color>fffdfdfd</color>
				<width>4.0</width>
			</LineStyle>
		</Style>
		<Style id="branch_style10">
			<LineStyle>
				<color>fffdfdfd</color>
				<width>4.0</width>
			</LineStyle>
		</Style>
		<Style id="branch_style10">
			<LineStyle>
				<color>fffdfdfd</color>
				<width>4.0</width>
			</LineStyle>
		</Style>
		<Style id="branch_style10">
			<LineStyle>
				<color>fffdfdfd</color>
				<width>4.0</width>
			</LineStyle>
		</Style>
		<Style id="branch_style10">
			<LineStyle>
				<color>fffdfdfd</color>
				<width>4.0</width>
			</LineStyle>
		</Style>
		<Style id="branch_style10">
			<LineStyle>
				<color>fffdfdfd</color>
				<width>4.0</width>
			</LineStyle>
		</Style>
		<Style id="branch_style10">
			<LineStyle>
				<color>fffdfdfd</color>
				<width>4.0</width>
			</LineStyle>
		</Style>
		<Style id="branch_style10">
			<LineStyle>
				<color>fffdfdfd</color>
				<width>4.0</width>
			</LineStyle>
		</Style>
		<Style id="branch_style10">
			<LineStyle>
				<color>fffdfdfd</color>
				<width>4.0</width>
			</LineStyle>
		</Style>
		<Style id="branch_style10">
			<LineStyle>
				<color>fffdfdfd</color>
				<width>4.0</width>
			</LineStyle>
		</Style>
		<Style id="branch_style10">
			<LineStyle>
				<color>fffdfdfd</color>
				<width>4.0</width>
			</LineStyle>
		</Style>
		<Style id="branch_style10">
			<LineStyle>
				<color>fffdfdfd</color>
				<width>4.0</width>
			</LineStyle>
		</Style>
		<Style id="branch_style10">
			<LineStyle>
				<color>fffdfdfd</color>
				<width>4.0</width>
			</LineStyle>
		</Style>
		<Style id="branch_style10">
			<LineStyle>
				<color>fffdfdfd</color>
				<width>4.0</width>
			</LineStyle>
		</Style>
		<Style id="branch_style10">
			<LineStyle>
				<color>fffdfdfd</color>
				<width>4.0</width>
			</LineStyle>
		</Style>
		<Style id="branch_style10">
			<LineStyle>
				<color>fffdfdfd</color>
				<width>4.0</width>
			</LineStyle>
		</Style>
		<Style id="branch_style10">
			<LineStyle>
				<color>fffdfdfd</color>
				<width>4.0</width>
			</LineStyle>
		</Style>
		<Style id="branch_style10">
			<LineStyle>
				<color>fffdfdfd</color>
				<width>4.0</width>
			</LineStyle>
		</Style>
		<Style id="branch_style10">
			<LineStyle>
				<color>fffdfdfd</color>
				<width>4.0</width>
			</LineStyle>
		</Style>
		<Style id="branch_style10">
			<LineStyle>
				<color>fffdfdfd</color>
				<width>4.0</width>
			</LineStyle>
		</Style>
		<Style id="branch_style10">
			<LineStyle>
				<color>fffdfdfd</color>
				<width>4.0</width>
			</LineStyle>
		</Style>
		<Style id="branch_style10">
			<LineStyle>
				<color>fffdfdfd</color>
				<width>4.0</width>
			</LineStyle>
		</Style>
		<Style id="branch_style10">
			<LineStyle>
				<color>fffdfdfd</color>
				<width>4.0</width>
			</LineStyle>
		</Style>
		<Style id="branch_style10">
			<LineStyle>
				<color>fffdfdfd</color>
				<width>4.0</width>
			</LineStyle>
		</Style>
		<Style id="branch_style10">
			<LineStyle>
				<color>fffdfdfd</color>
				<width>4.0</width>
			</LineStyle>
		</Style>
		<Style id="branch_style10">
			<LineStyle>
				<color>fffdfdfd</color>
				<width>4.0</width>
			</LineStyle>
		</Style>
		<Style id="branch_style10">
			<LineStyle>
				<color>fffdfdfd</color>
				<width>4.0</width>
			</LineStyle>
		</Style>
		<Style id="branch_style10">
			<LineStyle>
				<color>fffdfdfd</color>
				<width>4.0</width>
			</LineStyle>
		</Style>
		<Style id="branch_style10">
			<LineStyle>
				<color>fffdfdfd</color>
				<width>4.0</width>
			</LineStyle>
		</Style>
		<Style id="branch_style10">
			<LineStyle>
				<color>fffdfdfd</color>
				<width>4.0</width>
			</LineStyle>
		</Style>
		<Style id="branch_style10">
			<LineStyle>
				<color>fffdfdfd</color>
				<width>4.0</width>
			</LineStyle>
		</Style>
		<Style id="branch_style10">
			<LineStyle>
				<color>fffdfdfd</color>
				<width>4.0</width>
			</LineStyle>
		</Style>
		<Style id="branch_style10">
			<LineStyle>
				<color>fffdfdfd</color>
				<width>4.0</width>
			</LineStyle>
		</Style>
		<Style id="branch_style10">
			<LineStyle>
				<color>fffdfdfd</color>
				<width>4.0</width>
			</LineStyle>
		</Style>
		<Style id="branch_style10">
			<LineStyle>
				<color>fffdfdfd</color>
				<width>4.0</width>
			</LineStyle>
		</Style>
		<Style id="branch_style11">
			<LineStyle>
				<color>fffdfdfd</color>
				<width>4.0</width>
			</LineStyle>
		</Style>
		<Style id="branch_style11">
			<LineStyle>
				<color>fffdfdfd</color>
				<width>4.0</width>
			</LineStyle>
		</Style>
		<Style id="branch_style11">
			<LineStyle>
				<color>fffdfdfd</color>
				<width>4.0</width>
			</LineStyle>
		</Style>
		<Style id="branch_style11">
			<LineStyle>
				<color>fffdfdfd</color>
				<width>4.0</width>
			</LineStyle>
		</Style>
		<Style id="branch_style11">
			<LineStyle>
				<color>fffdfdfd</color>
				<width>4.0</width>
			</LineStyle>
		</Style>
		<Style id="branch_style11">
			<LineStyle>
				<color>fffdfdfd</color>
				<width>4.0</width>
			</LineStyle>
		</Style>
		<Style id="branch_style11">
			<LineStyle>
				<color>fffdfdfd</color>
				<width>4.0</width>
			</LineStyle>
		</Style>
		<Style id="branch_style11">
			<LineStyle>
				<color>fffdfdfd</color>
				<width>4.0</width>
			</LineStyle>
		</Style>
		<Style id="branch_style11">
			<LineStyle>
				<color>fffdfdfd</color>
				<width>4.0</width>
			</LineStyle>
		</Style>
		<Style id="branch_style11">
			<LineStyle>
				<color>fffdfdfd</color>
				<width>4.0</width>
			</LineStyle>
		</Style>
		<Style id="branch_style11">
			<LineStyle>
				<color>fffdfdfd</color>
				<width>4.0</width>
			</LineStyle>
		</Style>
		<Style id="branch_style11">
			<LineStyle>
				<color>fffdfdfd</color>
				<width>4.0</width>
			</LineStyle>
		</Style>
		<Style id="branch_style11">
			<LineStyle>
				<color>fffdfdfd</color>
				<width>4.0</width>
			</LineStyle>
		</Style>
		<Style id="branch_style11">
			<LineStyle>
				<color>fffdfdfd</color>
				<width>4.0</width>
			</LineStyle>
		</Style>
		<Style id="branch_style11">
			<LineStyle>
				<color>fffdfdfd</color>
				<width>4.0</width>
			</LineStyle>
		</Style>
		<Style id="branch_style11">
			<LineStyle>
				<color>fffdfdfd</color>
				<width>4.0</width>
			</LineStyle>
		</Style>
		<Style id="branch_style11">
			<LineStyle>
				<color>fffdfdfd</color>
				<width>4.0</width>
			</LineStyle>
		</Style>
		<Style id="branch_style11">
			<LineStyle>
				<color>fffdfdfd</color>
				<width>4.0</width>
			</LineStyle>
		</Style>
		<Style id="branch_style11">
			<LineStyle>
				<color>fffdfdfd</color>
				<width>4.0</width>
			</LineStyle>
		</Style>
		<Style id="branch_style11">
			<LineStyle>
				<color>fffdfdfd</color>
				<width>4.0</width>
			</LineStyle>
		</Style>
		<Style id="branch_style11">
			<LineStyle>
				<color>fffdfdfd</color>
				<width>4.0</width>
			</LineStyle>
		</Style>
		<Style id="branch_style11">
			<LineStyle>
				<color>fffdfdfd</color>
				<width>4.0</width>
			</LineStyle>
		</Style>
		<Style id="branch_style11">
			<LineStyle>
				<color>fffdfdfd</color>
				<width>4.0</width>
			</LineStyle>
		</Style>
		<Style id="branch_style11">
			<LineStyle>
				<color>fffdfdfd</color>
				<width>4.0</width>
			</LineStyle>
		</Style>
		<Style id="branch_style11">
			<LineStyle>
				<color>fffdfdfd</color>
				<width>4.0</width>
			</LineStyle>
		</Style>
		<Style id="branch_style11">
			<LineStyle>
				<color>fffdfdfd</color>
				<width>4.0</width>
			</LineStyle>
		</Style>
		<Style id="branch_style11">
			<LineStyle>
				<color>fffdfdfd</color>
				<width>4.0</width>
			</LineStyle>
		</Style>
		<Style id="branch_style11">
			<LineStyle>
				<color>fffdfdfd</color>
				<width>4.0</width>
			</LineStyle>
		</Style>
		<Style id="branch_style11">
			<LineStyle>
				<color>fffdfdfd</color>
				<width>4.0</width>
			</LineStyle>
		</Style>
		<Style id="branch_style11">
			<LineStyle>
				<color>fffdfdfd</color>
				<width>4.0</width>
			</LineStyle>
		</Style>
		<Style id="branch_style11">
			<LineStyle>
				<color>fffdfdfd</color>
				<width>4.0</width>
			</LineStyle>
		</Style>
		<Style id="branch_style11">
			<LineStyle>
				<color>fffdfdfd</color>
				<width>4.0</width>
			</LineStyle>
		</Style>
		<Style id="branch_style11">
			<LineStyle>
				<color>fffdfdfd</color>
				<width>4.0</width>
			</LineStyle>
		</Style>
		<Style id="branch_style11">
			<LineStyle>
				<color>fffdfdfd</color>
				<width>4.0</width>
			</LineStyle>
		</Style>
		<Style id="branch_style11">
			<LineStyle>
				<color>fffdfdfd</color>
				<width>4.0</width>
			</LineStyle>
		</Style>
		<Style id="branch_style11">
			<LineStyle>
				<color>fffdfdfd</color>
				<width>4.0</width>
			</LineStyle>
		</Style>
		<Style id="branch_style11">
			<LineStyle>
				<color>fffdfdfd</color>
				<width>4.0</width>
			</LineStyle>
		</Style>
		<Style id="branch_style11">
			<LineStyle>
				<color>fffdfdfd</color>
				<width>4.0</width>
			</LineStyle>
		</Style>
		<Style id="branch_style11">
			<LineStyle>
				<color>fffdfdfd</color>
				<width>4.0</width>
			</LineStyle>
		</Style>
		<Style id="branch_style11">
			<LineStyle>
				<color>fffdfdfd</color>
				<width>4.0</width>
			</LineStyle>
		</Style>
		<Style id="branch_style11">
			<LineStyle>
				<color>fffdfdfd</color>
				<width>4.0</width>
			</LineStyle>
		</Style>
		<Style id="branch_style11">
			<LineStyle>
				<color>fffdfdfd</color>
				<width>4.0</width>
			</LineStyle>
		</Style>
		<Style id="branch_style11">
			<LineStyle>
				<color>fffdfdfd</color>
				<width>4.0</width>
			</LineStyle>
		</Style>
		<Style id="branch_style11">
			<LineStyle>
				<color>fffdfdfd</color>
				<width>4.0</width>
			</LineStyle>
		</Style>
		<Style id="branch_style11">
			<LineStyle>
				<color>fffdfdfd</color>
				<width>4.0</width>
			</LineStyle>
		</Style>
		<Style id="branch_style11">
			<LineStyle>
				<color>fffdfdfd</color>
				<width>4.0</width>
			</LineStyle>
		</Style>
		<Style id="branch_style11">
			<LineStyle>
				<color>fffdfdfd</color>
				<width>4.0</width>
			</LineStyle>
		</Style>
		<Style id="branch_style11">
			<LineStyle>
				<color>fffdfdfd</color>
				<width>4.0</width>
			</LineStyle>
		</Style>
		<Style id="branch_style11">
			<LineStyle>
				<color>fffdfdfd</color>
				<width>4.0</width>
			</LineStyle>
		</Style>
		<Style id="branch_style11">
			<LineStyle>
				<color>fffdfdfd</color>
				<width>4.0</width>
			</LineStyle>
		</Style>
		<Style id="branch_style11">
			<LineStyle>
				<color>fffdfdfd</color>
				<width>4.0</width>
			</LineStyle>
		</Style>
		<Style id="branch_style11">
			<LineStyle>
				<color>fffdfdfd</color>
				<width>4.0</width>
			</LineStyle>
		</Style>
		<Style id="branch_style11">
			<LineStyle>
				<color>fffdfdfd</color>
				<width>4.0</width>
			</LineStyle>
		</Style>
		<Style id="branch_style11">
			<LineStyle>
				<color>fffdfdfd</color>
				<width>4.0</width>
			</LineStyle>
		</Style>
		<Style id="branch_style11">
			<LineStyle>
				<color>fffdfdfd</color>
				<width>4.0</width>
			</LineStyle>
		</Style>
		<Style id="branch_style11">
			<LineStyle>
				<color>fffdfdfd</color>
				<width>4.0</width>
			</LineStyle>
		</Style>
		<Style id="branch_style11">
			<LineStyle>
				<color>fffdfdfd</color>
				<width>4.0</width>
			</LineStyle>
		</Style>
		<Style id="branch_style11">
			<LineStyle>
				<color>fffdfdfd</color>
				<width>4.0</width>
			</LineStyle>
		</Style>
		<Style id="branch_style11">
			<LineStyle>
				<color>fffdfdfd</color>
				<width>4.0</width>
			</LineStyle>
		</Style>
		<Style id="branch_style11">
			<LineStyle>
				<color>fffdfdfd</color>
				<width>4.0</width>
			</LineStyle>
		</Style>
		<Style id="branch_style11">
			<LineStyle>
				<color>fffdfdfd</color>
				<width>4.0</width>
			</LineStyle>
		</Style>
		<Style id="branch_style11">
			<LineStyle>
				<color>fffdfdfd</color>
				<width>4.0</width>
			</LineStyle>
		</Style>
		<Style id="branch_style11">
			<LineStyle>
				<color>fffdfdfd</color>
				<width>4.0</width>
			</LineStyle>
		</Style>
		<Style id="branch_style11">
			<LineStyle>
				<color>fffdfdfd</color>
				<width>4.0</width>
			</LineStyle>
		</Style>
		<Style id="branch_style11">
			<LineStyle>
				<color>fffdfdfd</color>
				<width>4.0</width>
			</LineStyle>
		</Style>
		<Style id="branch_style11">
			<LineStyle>
				<color>fffdfdfd</color>
				<width>4.0</width>
			</LineStyle>
		</Style>
		<Style id="branch_style11">
			<LineStyle>
				<color>fffdfdfd</color>
				<width>4.0</width>
			</LineStyle>
		</Style>
		<Style id="branch_style11">
			<LineStyle>
				<color>fffdfdfd</color>
				<width>4.0</width>
			</LineStyle>
		</Style>
		<Style id="branch_style11">
			<LineStyle>
				<color>fffdfdfd</color>
				<width>4.0</width>
			</LineStyle>
		</Style>
		<Style id="branch_style11">
			<LineStyle>
				<color>fffdfdfd</color>
				<width>4.0</width>
			</LineStyle>
		</Style>
		<Style id="branch_style11">
			<LineStyle>
				<color>fffdfdfd</color>
				<width>4.0</width>
			</LineStyle>
		</Style>
		<Style id="branch_style11">
			<LineStyle>
				<color>fffdfdfd</color>
				<width>4.0</width>
			</LineStyle>
		</Style>
		<Style id="branch_style11">
			<LineStyle>
				<color>fffdfdfd</color>
				<width>4.0</width>
			</LineStyle>
		</Style>
		<Style id="branch_style11">
			<LineStyle>
				<color>fffdfdfd</color>
				<width>4.0</width>
			</LineStyle>
		</Style>
		<Style id="branch_style11">
			<LineStyle>
				<color>fffdfdfd</color>
				<width>4.0</width>
			</LineStyle>
		</Style>
		<Style id="branch_style11">
			<LineStyle>
				<color>fffdfdfd</color>
				<width>4.0</width>
			</LineStyle>
		</Style>
		<Style id="branch_style11">
			<LineStyle>
				<color>fffdfdfd</color>
				<width>4.0</width>
			</LineStyle>
		</Style>
		<Style id="branch_style11">
			<LineStyle>
				<color>fffdfdfd</color>
				<width>4.0</width>
			</LineStyle>
		</Style>
		<Style id="branch_style11">
			<LineStyle>
				<color>fffdfdfd</color>
				<width>4.0</width>
			</LineStyle>
		</Style>
		<Style id="branch_style11">
			<LineStyle>
				<color>fffdfdfd</color>
				<width>4.0</width>
			</LineStyle>
		</Style>
		<Style id="branch_style11">
			<LineStyle>
				<color>fffdfdfd</color>
				<width>4.0</width>
			</LineStyle>
		</Style>
		<Style id="branch_style11">
			<LineStyle>
				<color>fffdfdfd</color>
				<width>4.0</width>
			</LineStyle>
		</Style>
		<Style id="branch_style11">
			<LineStyle>
				<color>fffdfdfd</color>
				<width>4.0</width>
			</LineStyle>
		</Style>
		<Style id="branch_style11">
			<LineStyle>
				<color>fffdfdfd</color>
				<width>4.0</width>
			</LineStyle>
		</Style>
		<Style id="branch_style11">
			<LineStyle>
				<color>fffdfdfd</color>
				<width>4.0</width>
			</LineStyle>
		</Style>
		<Style id="branch_style11">
			<LineStyle>
				<color>fffdfdfd</color>
				<width>4.0</width>
			</LineStyle>
		</Style>
		<Style id="branch_style11">
			<LineStyle>
				<color>fffdfdfd</color>
				<width>4.0</width>
			</LineStyle>
		</Style>
		<Style id="branch_style11">
			<LineStyle>
				<color>fffdfdfd</color>
				<width>4.0</width>
			</LineStyle>
		</Style>
		<Style id="branch_style11">
			<LineStyle>
				<color>fffdfdfd</color>
				<width>4.0</width>
			</LineStyle>
		</Style>
		<Style id="branch_style11">
			<LineStyle>
				<color>fffdfdfd</color>
				<width>4.0</width>
			</LineStyle>
		</Style>
		<Style id="branch_style11">
			<LineStyle>
				<color>fffdfdfd</color>
				<width>4.0</width>
			</LineStyle>
		</Style>
		<Style id="branch_style11">
			<LineStyle>
				<color>fffdfdfd</color>
				<width>4.0</width>
			</LineStyle>
		</Style>
		<Style id="branch_style11">
			<LineStyle>
				<color>fffdfdfd</color>
				<width>4.0</width>
			</LineStyle>
		</Style>
		<Style id="branch_style11">
			<LineStyle>
				<color>fffdfdfd</color>
				<width>4.0</width>
			</LineStyle>
		</Style>
		<Style id="branch_style11">
			<LineStyle>
				<color>fffdfdfd</color>
				<width>4.0</width>
			</LineStyle>
		</Style>
		<Style id="branch_style11">
			<LineStyle>
				<color>fffdfdfd</color>
				<width>4.0</width>
			</LineStyle>
		</Style>
		<Style id="branch_style11">
			<LineStyle>
				<color>fffdfdfd</color>
				<width>4.0</width>
			</LineStyle>
		</Style>
		<Style id="branch_style11">
			<LineStyle>
				<color>fffdfdfd</color>
				<width>4.0</width>
			</LineStyle>
		</Style>
		<Style id="branch_style11">
			<LineStyle>
				<color>fffdfdfd</color>
				<width>4.0</width>
			</LineStyle>
		</Style>
		<Style id="branch_style11">
			<LineStyle>
				<color>fffdfdfd</color>
				<width>4.0</width>
			</LineStyle>
		</Style>
		<Style id="branch_style12">
			<LineStyle>
				<color>ffffffff</color>
				<width>4.0</width>
			</LineStyle>
		</Style>
		<Style id="branch_style12">
			<LineStyle>
				<color>ffffffff</color>
				<width>4.0</width>
			</LineStyle>
		</Style>
		<Style id="branch_style12">
			<LineStyle>
				<color>ffffffff</color>
				<width>4.0</width>
			</LineStyle>
		</Style>
		<Style id="branch_style12">
			<LineStyle>
				<color>ffffffff</color>
				<width>4.0</width>
			</LineStyle>
		</Style>
		<Style id="branch_style12">
			<LineStyle>
				<color>ffffffff</color>
				<width>4.0</width>
			</LineStyle>
		</Style>
		<Style id="branch_style12">
			<LineStyle>
				<color>ffffffff</color>
				<width>4.0</width>
			</LineStyle>
		</Style>
		<Style id="branch_style12">
			<LineStyle>
				<color>ffffffff</color>
				<width>4.0</width>
			</LineStyle>
		</Style>
		<Style id="branch_style12">
			<LineStyle>
				<color>ffffffff</color>
				<width>4.0</width>
			</LineStyle>
		</Style>
		<Style id="branch_style12">
			<LineStyle>
				<color>ffffffff</color>
				<width>4.0</width>
			</LineStyle>
		</Style>
		<Style id="branch_style12">
			<LineStyle>
				<color>ffffffff</color>
				<width>4.0</width>
			</LineStyle>
		</Style>
		<Style id="branch_style12">
			<LineStyle>
				<color>ffffffff</color>
				<width>4.0</width>
			</LineStyle>
		</Style>
		<Style id="branch_style12">
			<LineStyle>
				<color>ffffffff</color>
				<width>4.0</width>
			</LineStyle>
		</Style>
		<Style id="branch_style12">
			<LineStyle>
				<color>ffffffff</color>
				<width>4.0</width>
			</LineStyle>
		</Style>
		<Style id="branch_style12">
			<LineStyle>
				<color>ffffffff</color>
				<width>4.0</width>
			</LineStyle>
		</Style>
		<Style id="branch_style12">
			<LineStyle>
				<color>ffffffff</color>
				<width>4.0</width>
			</LineStyle>
		</Style>
		<Style id="branch_style12">
			<LineStyle>
				<color>ffffffff</color>
				<width>4.0</width>
			</LineStyle>
		</Style>
		<Style id="branch_style12">
			<LineStyle>
				<color>ffffffff</color>
				<width>4.0</width>
			</LineStyle>
		</Style>
		<Style id="branch_style12">
			<LineStyle>
				<color>ffffffff</color>
				<width>4.0</width>
			</LineStyle>
		</Style>
		<Style id="branch_style12">
			<LineStyle>
				<color>ffffffff</color>
				<width>4.0</width>
			</LineStyle>
		</Style>
		<Style id="branch_style12">
			<LineStyle>
				<color>ffffffff</color>
				<width>4.0</width>
			</LineStyle>
		</Style>
		<Style id="branch_style12">
			<LineStyle>
				<color>ffffffff</color>
				<width>4.0</width>
			</LineStyle>
		</Style>
		<Style id="branch_style12">
			<LineStyle>
				<color>ffffffff</color>
				<width>4.0</width>
			</LineStyle>
		</Style>
		<Style id="branch_style12">
			<LineStyle>
				<color>ffffffff</color>
				<width>4.0</width>
			</LineStyle>
		</Style>
		<Style id="branch_style12">
			<LineStyle>
				<color>ffffffff</color>
				<width>4.0</width>
			</LineStyle>
		</Style>
		<Style id="branch_style12">
			<LineStyle>
				<color>ffffffff</color>
				<width>4.0</width>
			</LineStyle>
		</Style>
		<Style id="branch_style12">
			<LineStyle>
				<color>ffffffff</color>
				<width>4.0</width>
			</LineStyle>
		</Style>
		<Style id="branch_style12">
			<LineStyle>
				<color>ffffffff</color>
				<width>4.0</width>
			</LineStyle>
		</Style>
		<Style id="branch_style12">
			<LineStyle>
				<color>ffffffff</color>
				<width>4.0</width>
			</LineStyle>
		</Style>
		<Style id="branch_style12">
			<LineStyle>
				<color>ffffffff</color>
				<width>4.0</width>
			</LineStyle>
		</Style>
		<Style id="branch_style12">
			<LineStyle>
				<color>ffffffff</color>
				<width>4.0</width>
			</LineStyle>
		</Style>
		<Style id="branch_style12">
			<LineStyle>
				<color>ffffffff</color>
				<width>4.0</width>
			</LineStyle>
		</Style>
		<Style id="branch_style12">
			<LineStyle>
				<color>ffffffff</color>
				<width>4.0</width>
			</LineStyle>
		</Style>
		<Style id="branch_style12">
			<LineStyle>
				<color>ffffffff</color>
				<width>4.0</width>
			</LineStyle>
		</Style>
		<Style id="branch_style12">
			<LineStyle>
				<color>ffffffff</color>
				<width>4.0</width>
			</LineStyle>
		</Style>
		<Style id="branch_style12">
			<LineStyle>
				<color>ffffffff</color>
				<width>4.0</width>
			</LineStyle>
		</Style>
		<Style id="branch_style12">
			<LineStyle>
				<color>ffffffff</color>
				<width>4.0</width>
			</LineStyle>
		</Style>
		<Style id="branch_style12">
			<LineStyle>
				<color>ffffffff</color>
				<width>4.0</width>
			</LineStyle>
		</Style>
		<Style id="branch_style12">
			<LineStyle>
				<color>ffffffff</color>
				<width>4.0</width>
			</LineStyle>
		</Style>
		<Style id="branch_style12">
			<LineStyle>
				<color>ffffffff</color>
				<width>4.0</width>
			</LineStyle>
		</Style>
		<Style id="branch_style12">
			<LineStyle>
				<color>ffffffff</color>
				<width>4.0</width>
			</LineStyle>
		</Style>
		<Style id="branch_style12">
			<LineStyle>
				<color>ffffffff</color>
				<width>4.0</width>
			</LineStyle>
		</Style>
		<Style id="branch_style12">
			<LineStyle>
				<color>ffffffff</color>
				<width>4.0</width>
			</LineStyle>
		</Style>
		<Style id="branch_style12">
			<LineStyle>
				<color>ffffffff</color>
				<width>4.0</width>
			</LineStyle>
		</Style>
		<Style id="branch_style12">
			<LineStyle>
				<color>ffffffff</color>
				<width>4.0</width>
			</LineStyle>
		</Style>
		<Style id="branch_style12">
			<LineStyle>
				<color>ffffffff</color>
				<width>4.0</width>
			</LineStyle>
		</Style>
		<Style id="branch_style12">
			<LineStyle>
				<color>ffffffff</color>
				<width>4.0</width>
			</LineStyle>
		</Style>
		<Style id="branch_style12">
			<LineStyle>
				<color>ffffffff</color>
				<width>4.0</width>
			</LineStyle>
		</Style>
		<Style id="branch_style12">
			<LineStyle>
				<color>ffffffff</color>
				<width>4.0</width>
			</LineStyle>
		</Style>
		<Style id="branch_style12">
			<LineStyle>
				<color>ffffffff</color>
				<width>4.0</width>
			</LineStyle>
		</Style>
		<Style id="branch_style12">
			<LineStyle>
				<color>ffffffff</color>
				<width>4.0</width>
			</LineStyle>
		</Style>
		<Style id="branch_style12">
			<LineStyle>
				<color>ffffffff</color>
				<width>4.0</width>
			</LineStyle>
		</Style>
		<Style id="branch_style12">
			<LineStyle>
				<color>ffffffff</color>
				<width>4.0</width>
			</LineStyle>
		</Style>
		<Style id="branch_style12">
			<LineStyle>
				<color>ffffffff</color>
				<width>4.0</width>
			</LineStyle>
		</Style>
		<Style id="branch_style12">
			<LineStyle>
				<color>ffffffff</color>
				<width>4.0</width>
			</LineStyle>
		</Style>
		<Style id="branch_style12">
			<LineStyle>
				<color>ffffffff</color>
				<width>4.0</width>
			</LineStyle>
		</Style>
		<Style id="branch_style12">
			<LineStyle>
				<color>ffffffff</color>
				<width>4.0</width>
			</LineStyle>
		</Style>
		<Style id="branch_style12">
			<LineStyle>
				<color>ffffffff</color>
				<width>4.0</width>
			</LineStyle>
		</Style>
		<Style id="branch_style12">
			<LineStyle>
				<color>ffffffff</color>
				<width>4.0</width>
			</LineStyle>
		</Style>
		<Style id="branch_style12">
			<LineStyle>
				<color>ffffffff</color>
				<width>4.0</width>
			</LineStyle>
		</Style>
		<Style id="branch_style12">
			<LineStyle>
				<color>ffffffff</color>
				<width>4.0</width>
			</LineStyle>
		</Style>
		<Style id="branch_style12">
			<LineStyle>
				<color>ffffffff</color>
				<width>4.0</width>
			</LineStyle>
		</Style>
		<Style id="branch_style12">
			<LineStyle>
				<color>ffffffff</color>
				<width>4.0</width>
			</LineStyle>
		</Style>
		<Style id="branch_style12">
			<LineStyle>
				<color>ffffffff</color>
				<width>4.0</width>
			</LineStyle>
		</Style>
		<Style id="branch_style12">
			<LineStyle>
				<color>ffffffff</color>
				<width>4.0</width>
			</LineStyle>
		</Style>
		<Style id="branch_style12">
			<LineStyle>
				<color>ffffffff</color>
				<width>4.0</width>
			</LineStyle>
		</Style>
		<Style id="branch_style12">
			<LineStyle>
				<color>ffffffff</color>
				<width>4.0</width>
			</LineStyle>
		</Style>
		<Style id="branch_style12">
			<LineStyle>
				<color>ffffffff</color>
				<width>4.0</width>
			</LineStyle>
		</Style>
		<Style id="branch_style12">
			<LineStyle>
				<color>ffffffff</color>
				<width>4.0</width>
			</LineStyle>
		</Style>
		<Style id="branch_style12">
			<LineStyle>
				<color>ffffffff</color>
				<width>4.0</width>
			</LineStyle>
		</Style>
		<Style id="branch_style12">
			<LineStyle>
				<color>ffffffff</color>
				<width>4.0</width>
			</LineStyle>
		</Style>
		<Style id="branch_style12">
			<LineStyle>
				<color>ffffffff</color>
				<width>4.0</width>
			</LineStyle>
		</Style>
		<Style id="branch_style12">
			<LineStyle>
				<color>ffffffff</color>
				<width>4.0</width>
			</LineStyle>
		</Style>
		<Style id="branch_style12">
			<LineStyle>
				<color>ffffffff</color>
				<width>4.0</width>
			</LineStyle>
		</Style>
		<Style id="branch_style12">
			<LineStyle>
				<color>ffffffff</color>
				<width>4.0</width>
			</LineStyle>
		</Style>
		<Style id="branch_style12">
			<LineStyle>
				<color>ffffffff</color>
				<width>4.0</width>
			</LineStyle>
		</Style>
		<Style id="branch_style12">
			<LineStyle>
				<color>ffffffff</color>
				<width>4.0</width>
			</LineStyle>
		</Style>
		<Style id="branch_style12">
			<LineStyle>
				<color>ffffffff</color>
				<width>4.0</width>
			</LineStyle>
		</Style>
		<Style id="branch_style12">
			<LineStyle>
				<color>ffffffff</color>
				<width>4.0</width>
			</LineStyle>
		</Style>
		<Style id="branch_style12">
			<LineStyle>
				<color>ffffffff</color>
				<width>4.0</width>
			</LineStyle>
		</Style>
		<Style id="branch_style12">
			<LineStyle>
				<color>ffffffff</color>
				<width>4.0</width>
			</LineStyle>
		</Style>
		<Style id="branch_style12">
			<LineStyle>
				<color>ffffffff</color>
				<width>4.0</width>
			</LineStyle>
		</Style>
		<Style id="branch_style12">
			<LineStyle>
				<color>ffffffff</color>
				<width>4.0</width>
			</LineStyle>
		</Style>
		<Style id="branch_style12">
			<LineStyle>
				<color>ffffffff</color>
				<width>4.0</width>
			</LineStyle>
		</Style>
		<Style id="branch_style12">
			<LineStyle>
				<color>ffffffff</color>
				<width>4.0</width>
			</LineStyle>
		</Style>
		<Style id="branch_style12">
			<LineStyle>
				<color>ffffffff</color>
				<width>4.0</width>
			</LineStyle>
		</Style>
		<Style id="branch_style12">
			<LineStyle>
				<color>ffffffff</color>
				<width>4.0</width>
			</LineStyle>
		</Style>
		<Style id="branch_style12">
			<LineStyle>
				<color>ffffffff</color>
				<width>4.0</width>
			</LineStyle>
		</Style>
		<Style id="branch_style12">
			<LineStyle>
				<color>ffffffff</color>
				<width>4.0</width>
			</LineStyle>
		</Style>
		<Style id="branch_style12">
			<LineStyle>
				<color>ffffffff</color>
				<width>4.0</width>
			</LineStyle>
		</Style>
		<Style id="branch_style12">
			<LineStyle>
				<color>ffffffff</color>
				<width>4.0</width>
			</LineStyle>
		</Style>
		<Style id="branch_style12">
			<LineStyle>
				<color>ffffffff</color>
				<width>4.0</width>
			</LineStyle>
		</Style>
		<Style id="branch_style12">
			<LineStyle>
				<color>ffffffff</color>
				<width>4.0</width>
			</LineStyle>
		</Style>
		<Style id="branch_style12">
			<LineStyle>
				<color>ffffffff</color>
				<width>4.0</width>
			</LineStyle>
		</Style>
		<Style id="branch_style12">
			<LineStyle>
				<color>ffffffff</color>
				<width>4.0</width>
			</LineStyle>
		</Style>
		<Style id="branch_style12">
			<LineStyle>
				<color>ffffffff</color>
				<width>4.0</width>
			</LineStyle>
		</Style>
		<Style id="branch_style12">
			<LineStyle>
				<color>ffffffff</color>
				<width>4.0</width>
			</LineStyle>
		</Style>
		<Style id="branch_style12">
			<LineStyle>
				<color>ffffffff</color>
				<width>4.0</width>
			</LineStyle>
		</Style>
		<Style id="branch_style12">
			<LineStyle>
				<color>ffffffff</color>
				<width>4.0</width>
			</LineStyle>
		</Style>
		<Style id="branch_style12">
			<LineStyle>
				<color>ffffffff</color>
				<width>4.0</width>
			</LineStyle>
		</Style>
		<Style id="branch_style12">
			<LineStyle>
				<color>ffffffff</color>
				<width>4.0</width>
			</LineStyle>
		</Style>
		<Style id="branch_style13">
			<LineStyle>
				<color>fffafafa</color>
				<width>4.0</width>
			</LineStyle>
		</Style>
		<Style id="branch_style13">
			<LineStyle>
				<color>fffafafa</color>
				<width>4.0</width>
			</LineStyle>
		</Style>
		<Style id="branch_style13">
			<LineStyle>
				<color>fffafafa</color>
				<width>4.0</width>
			</LineStyle>
		</Style>
		<Style id="branch_style13">
			<LineStyle>
				<color>fffafafa</color>
				<width>4.0</width>
			</LineStyle>
		</Style>
		<Style id="branch_style13">
			<LineStyle>
				<color>fffafafa</color>
				<width>4.0</width>
			</LineStyle>
		</Style>
		<Style id="branch_style13">
			<LineStyle>
				<color>fffafafa</color>
				<width>4.0</width>
			</LineStyle>
		</Style>
		<Style id="branch_style13">
			<LineStyle>
				<color>fffafafa</color>
				<width>4.0</width>
			</LineStyle>
		</Style>
		<Style id="branch_style13">
			<LineStyle>
				<color>fffafafa</color>
				<width>4.0</width>
			</LineStyle>
		</Style>
		<Style id="branch_style13">
			<LineStyle>
				<color>fffafafa</color>
				<width>4.0</width>
			</LineStyle>
		</Style>
		<Style id="branch_style13">
			<LineStyle>
				<color>fffafafa</color>
				<width>4.0</width>
			</LineStyle>
		</Style>
		<Style id="branch_style13">
			<LineStyle>
				<color>fffafafa</color>
				<width>4.0</width>
			</LineStyle>
		</Style>
		<Style id="branch_style13">
			<LineStyle>
				<color>fffafafa</color>
				<width>4.0</width>
			</LineStyle>
		</Style>
		<Style id="branch_style13">
			<LineStyle>
				<color>fffafafa</color>
				<width>4.0</width>
			</LineStyle>
		</Style>
		<Style id="branch_style13">
			<LineStyle>
				<color>fffafafa</color>
				<width>4.0</width>
			</LineStyle>
		</Style>
		<Style id="branch_style13">
			<LineStyle>
				<color>fffafafa</color>
				<width>4.0</width>
			</LineStyle>
		</Style>
		<Style id="branch_style13">
			<LineStyle>
				<color>fffafafa</color>
				<width>4.0</width>
			</LineStyle>
		</Style>
		<Style id="branch_style13">
			<LineStyle>
				<color>fffafafa</color>
				<width>4.0</width>
			</LineStyle>
		</Style>
		<Style id="branch_style13">
			<LineStyle>
				<color>fffafafa</color>
				<width>4.0</width>
			</LineStyle>
		</Style>
		<Style id="branch_style13">
			<LineStyle>
				<color>fffafafa</color>
				<width>4.0</width>
			</LineStyle>
		</Style>
		<Style id="branch_style13">
			<LineStyle>
				<color>fffafafa</color>
				<width>4.0</width>
			</LineStyle>
		</Style>
		<Style id="branch_style13">
			<LineStyle>
				<color>fffafafa</color>
				<width>4.0</width>
			</LineStyle>
		</Style>
		<Style id="branch_style13">
			<LineStyle>
				<color>fffafafa</color>
				<width>4.0</width>
			</LineStyle>
		</Style>
		<Style id="branch_style13">
			<LineStyle>
				<color>fffafafa</color>
				<width>4.0</width>
			</LineStyle>
		</Style>
		<Style id="branch_style13">
			<LineStyle>
				<color>fffafafa</color>
				<width>4.0</width>
			</LineStyle>
		</Style>
		<Style id="branch_style13">
			<LineStyle>
				<color>fffafafa</color>
				<width>4.0</width>
			</LineStyle>
		</Style>
		<Style id="branch_style13">
			<LineStyle>
				<color>fffafafa</color>
				<width>4.0</width>
			</LineStyle>
		</Style>
		<Style id="branch_style13">
			<LineStyle>
				<color>fffafafa</color>
				<width>4.0</width>
			</LineStyle>
		</Style>
		<Style id="branch_style13">
			<LineStyle>
				<color>fffafafa</color>
				<width>4.0</width>
			</LineStyle>
		</Style>
		<Style id="branch_style13">
			<LineStyle>
				<color>fffafafa</color>
				<width>4.0</width>
			</LineStyle>
		</Style>
		<Style id="branch_style13">
			<LineStyle>
				<color>fffafafa</color>
				<width>4.0</width>
			</LineStyle>
		</Style>
		<Style id="branch_style13">
			<LineStyle>
				<color>fffafafa</color>
				<width>4.0</width>
			</LineStyle>
		</Style>
		<Style id="branch_style13">
			<LineStyle>
				<color>fffafafa</color>
				<width>4.0</width>
			</LineStyle>
		</Style>
		<Style id="branch_style13">
			<LineStyle>
				<color>fffafafa</color>
				<width>4.0</width>
			</LineStyle>
		</Style>
		<Style id="branch_style13">
			<LineStyle>
				<color>fffafafa</color>
				<width>4.0</width>
			</LineStyle>
		</Style>
		<Style id="branch_style13">
			<LineStyle>
				<color>fffafafa</color>
				<width>4.0</width>
			</LineStyle>
		</Style>
		<Style id="branch_style13">
			<LineStyle>
				<color>fffafafa</color>
				<width>4.0</width>
			</LineStyle>
		</Style>
		<Style id="branch_style13">
			<LineStyle>
				<color>fffafafa</color>
				<width>4.0</width>
			</LineStyle>
		</Style>
		<Style id="branch_style13">
			<LineStyle>
				<color>fffafafa</color>
				<width>4.0</width>
			</LineStyle>
		</Style>
		<Style id="branch_style13">
			<LineStyle>
				<color>fffafafa</color>
				<width>4.0</width>
			</LineStyle>
		</Style>
		<Style id="branch_style13">
			<LineStyle>
				<color>fffafafa</color>
				<width>4.0</width>
			</LineStyle>
		</Style>
		<Style id="branch_style13">
			<LineStyle>
				<color>fffafafa</color>
				<width>4.0</width>
			</LineStyle>
		</Style>
		<Style id="branch_style13">
			<LineStyle>
				<color>fffafafa</color>
				<width>4.0</width>
			</LineStyle>
		</Style>
		<Style id="branch_style13">
			<LineStyle>
				<color>fffafafa</color>
				<width>4.0</width>
			</LineStyle>
		</Style>
		<Style id="branch_style13">
			<LineStyle>
				<color>fffafafa</color>
				<width>4.0</width>
			</LineStyle>
		</Style>
		<Style id="branch_style13">
			<LineStyle>
				<color>fffafafa</color>
				<width>4.0</width>
			</LineStyle>
		</Style>
		<Style id="branch_style13">
			<LineStyle>
				<color>fffafafa</color>
				<width>4.0</width>
			</LineStyle>
		</Style>
		<Style id="branch_style13">
			<LineStyle>
				<color>fffafafa</color>
				<width>4.0</width>
			</LineStyle>
		</Style>
		<Style id="branch_style13">
			<LineStyle>
				<color>fffafafa</color>
				<width>4.0</width>
			</LineStyle>
		</Style>
		<Style id="branch_style13">
			<LineStyle>
				<color>fffafafa</color>
				<width>4.0</width>
			</LineStyle>
		</Style>
		<Style id="branch_style13">
			<LineStyle>
				<color>fffafafa</color>
				<width>4.0</width>
			</LineStyle>
		</Style>
		<Style id="branch_style13">
			<LineStyle>
				<color>fffafafa</color>
				<width>4.0</width>
			</LineStyle>
		</Style>
		<Style id="branch_style13">
			<LineStyle>
				<color>fffafafa</color>
				<width>4.0</width>
			</LineStyle>
		</Style>
		<Style id="branch_style13">
			<LineStyle>
				<color>fffafafa</color>
				<width>4.0</width>
			</LineStyle>
		</Style>
		<Style id="branch_style13">
			<LineStyle>
				<color>fffafafa</color>
				<width>4.0</width>
			</LineStyle>
		</Style>
		<Style id="branch_style13">
			<LineStyle>
				<color>fffafafa</color>
				<width>4.0</width>
			</LineStyle>
		</Style>
		<Style id="branch_style13">
			<LineStyle>
				<color>fffafafa</color>
				<width>4.0</width>
			</LineStyle>
		</Style>
		<Style id="branch_style13">
			<LineStyle>
				<color>fffafafa</color>
				<width>4.0</width>
			</LineStyle>
		</Style>
		<Style id="branch_style13">
			<LineStyle>
				<color>fffafafa</color>
				<width>4.0</width>
			</LineStyle>
		</Style>
		<Style id="branch_style13">
			<LineStyle>
				<color>fffafafa</color>
				<width>4.0</width>
			</LineStyle>
		</Style>
		<Style id="branch_style13">
			<LineStyle>
				<color>fffafafa</color>
				<width>4.0</width>
			</LineStyle>
		</Style>
		<Style id="branch_style13">
			<LineStyle>
				<color>fffafafa</color>
				<width>4.0</width>
			</LineStyle>
		</Style>
		<Style id="branch_style13">
			<LineStyle>
				<color>fffafafa</color>
				<width>4.0</width>
			</LineStyle>
		</Style>
		<Style id="branch_style13">
			<LineStyle>
				<color>fffafafa</color>
				<width>4.0</width>
			</LineStyle>
		</Style>
		<Style id="branch_style13">
			<LineStyle>
				<color>fffafafa</color>
				<width>4.0</width>
			</LineStyle>
		</Style>
		<Style id="branch_style13">
			<LineStyle>
				<color>fffafafa</color>
				<width>4.0</width>
			</LineStyle>
		</Style>
		<Style id="branch_style13">
			<LineStyle>
				<color>fffafafa</color>
				<width>4.0</width>
			</LineStyle>
		</Style>
		<Style id="branch_style13">
			<LineStyle>
				<color>fffafafa</color>
				<width>4.0</width>
			</LineStyle>
		</Style>
		<Style id="branch_style13">
			<LineStyle>
				<color>fffafafa</color>
				<width>4.0</width>
			</LineStyle>
		</Style>
		<Style id="branch_style13">
			<LineStyle>
				<color>fffafafa</color>
				<width>4.0</width>
			</LineStyle>
		</Style>
		<Style id="branch_style13">
			<LineStyle>
				<color>fffafafa</color>
				<width>4.0</width>
			</LineStyle>
		</Style>
		<Style id="branch_style13">
			<LineStyle>
				<color>fffafafa</color>
				<width>4.0</width>
			</LineStyle>
		</Style>
		<Style id="branch_style13">
			<LineStyle>
				<color>fffafafa</color>
				<width>4.0</width>
			</LineStyle>
		</Style>
		<Style id="branch_style13">
			<LineStyle>
				<color>fffafafa</color>
				<width>4.0</width>
			</LineStyle>
		</Style>
		<Style id="branch_style13">
			<LineStyle>
				<color>fffafafa</color>
				<width>4.0</width>
			</LineStyle>
		</Style>
		<Style id="branch_style13">
			<LineStyle>
				<color>fffafafa</color>
				<width>4.0</width>
			</LineStyle>
		</Style>
		<Style id="branch_style13">
			<LineStyle>
				<color>fffafafa</color>
				<width>4.0</width>
			</LineStyle>
		</Style>
		<Style id="branch_style13">
			<LineStyle>
				<color>fffafafa</color>
				<width>4.0</width>
			</LineStyle>
		</Style>
		<Style id="branch_style13">
			<LineStyle>
				<color>fffafafa</color>
				<width>4.0</width>
			</LineStyle>
		</Style>
		<Style id="branch_style13">
			<LineStyle>
				<color>fffafafa</color>
				<width>4.0</width>
			</LineStyle>
		</Style>
		<Style id="branch_style13">
			<LineStyle>
				<color>fffafafa</color>
				<width>4.0</width>
			</LineStyle>
		</Style>
		<Style id="branch_style13">
			<LineStyle>
				<color>fffafafa</color>
				<width>4.0</width>
			</LineStyle>
		</Style>
		<Style id="branch_style13">
			<LineStyle>
				<color>fffafafa</color>
				<width>4.0</width>
			</LineStyle>
		</Style>
		<Style id="branch_style13">
			<LineStyle>
				<color>fffafafa</color>
				<width>4.0</width>
			</LineStyle>
		</Style>
		<Style id="branch_style13">
			<LineStyle>
				<color>fffafafa</color>
				<width>4.0</width>
			</LineStyle>
		</Style>
		<Style id="branch_style13">
			<LineStyle>
				<color>fffafafa</color>
				<width>4.0</width>
			</LineStyle>
		</Style>
		<Style id="branch_style13">
			<LineStyle>
				<color>fffafafa</color>
				<width>4.0</width>
			</LineStyle>
		</Style>
		<Style id="branch_style13">
			<LineStyle>
				<color>fffafafa</color>
				<width>4.0</width>
			</LineStyle>
		</Style>
		<Style id="branch_style13">
			<LineStyle>
				<color>fffafafa</color>
				<width>4.0</width>
			</LineStyle>
		</Style>
		<Style id="branch_style13">
			<LineStyle>
				<color>fffafafa</color>
				<width>4.0</width>
			</LineStyle>
		</Style>
		<Style id="branch_style13">
			<LineStyle>
				<color>fffafafa</color>
				<width>4.0</width>
			</LineStyle>
		</Style>
		<Style id="branch_style13">
			<LineStyle>
				<color>fffafafa</color>
				<width>4.0</width>
			</LineStyle>
		</Style>
		<Style id="branch_style13">
			<LineStyle>
				<color>fffafafa</color>
				<width>4.0</width>
			</LineStyle>
		</Style>
		<Style id="branch_style13">
			<LineStyle>
				<color>fffafafa</color>
				<width>4.0</width>
			</LineStyle>
		</Style>
		<Style id="branch_style13">
			<LineStyle>
				<color>fffafafa</color>
				<width>4.0</width>
			</LineStyle>
		</Style>
		<Style id="branch_style13">
			<LineStyle>
				<color>fffafafa</color>
				<width>4.0</width>
			</LineStyle>
		</Style>
		<Style id="branch_style13">
			<LineStyle>
				<color>fffafafa</color>
				<width>4.0</width>
			</LineStyle>
		</Style>
		<Style id="branch_style13">
			<LineStyle>
				<color>fffafafa</color>
				<width>4.0</width>
			</LineStyle>
		</Style>
		<Style id="branch_style13">
			<LineStyle>
				<color>fffafafa</color>
				<width>4.0</width>
			</LineStyle>
		</Style>
		<Style id="branch_style13">
			<LineStyle>
				<color>fffafafa</color>
				<width>4.0</width>
			</LineStyle>
		</Style>
		<Style id="branch_style13">
			<LineStyle>
				<color>fffafafa</color>
				<width>4.0</width>
			</LineStyle>
		</Style>
		<Style id="branch_style14">
			<LineStyle>
				<color>fff9f9f9</color>
				<width>4.0</width>
			</LineStyle>
		</Style>
		<Style id="branch_style14">
			<LineStyle>
				<color>fff9f9f9</color>
				<width>4.0</width>
			</LineStyle>
		</Style>
		<Style id="branch_style14">
			<LineStyle>
				<color>fff9f9f9</color>
				<width>4.0</width>
			</LineStyle>
		</Style>
		<Style id="branch_style14">
			<LineStyle>
				<color>fff9f9f9</color>
				<width>4.0</width>
			</LineStyle>
		</Style>
		<Style id="branch_style14">
			<LineStyle>
				<color>fff9f9f9</color>
				<width>4.0</width>
			</LineStyle>
		</Style>
		<Style id="branch_style14">
			<LineStyle>
				<color>fff9f9f9</color>
				<width>4.0</width>
			</LineStyle>
		</Style>
		<Style id="branch_style14">
			<LineStyle>
				<color>fff9f9f9</color>
				<width>4.0</width>
			</LineStyle>
		</Style>
		<Style id="branch_style14">
			<LineStyle>
				<color>fff9f9f9</color>
				<width>4.0</width>
			</LineStyle>
		</Style>
		<Style id="branch_style14">
			<LineStyle>
				<color>fff9f9f9</color>
				<width>4.0</width>
			</LineStyle>
		</Style>
		<Style id="branch_style14">
			<LineStyle>
				<color>fff9f9f9</color>
				<width>4.0</width>
			</LineStyle>
		</Style>
		<Style id="branch_style14">
			<LineStyle>
				<color>fff9f9f9</color>
				<width>4.0</width>
			</LineStyle>
		</Style>
		<Style id="branch_style14">
			<LineStyle>
				<color>fff9f9f9</color>
				<width>4.0</width>
			</LineStyle>
		</Style>
		<Style id="branch_style14">
			<LineStyle>
				<color>fff9f9f9</color>
				<width>4.0</width>
			</LineStyle>
		</Style>
		<Style id="branch_style14">
			<LineStyle>
				<color>fff9f9f9</color>
				<width>4.0</width>
			</LineStyle>
		</Style>
		<Style id="branch_style14">
			<LineStyle>
				<color>fff9f9f9</color>
				<width>4.0</width>
			</LineStyle>
		</Style>
		<Style id="branch_style14">
			<LineStyle>
				<color>fff9f9f9</color>
				<width>4.0</width>
			</LineStyle>
		</Style>
		<Style id="branch_style14">
			<LineStyle>
				<color>fff9f9f9</color>
				<width>4.0</width>
			</LineStyle>
		</Style>
		<Style id="branch_style14">
			<LineStyle>
				<color>fff9f9f9</color>
				<width>4.0</width>
			</LineStyle>
		</Style>
		<Style id="branch_style14">
			<LineStyle>
				<color>fff9f9f9</color>
				<width>4.0</width>
			</LineStyle>
		</Style>
		<Style id="branch_style14">
			<LineStyle>
				<color>fff9f9f9</color>
				<width>4.0</width>
			</LineStyle>
		</Style>
		<Style id="branch_style14">
			<LineStyle>
				<color>fff9f9f9</color>
				<width>4.0</width>
			</LineStyle>
		</Style>
		<Style id="branch_style14">
			<LineStyle>
				<color>fff9f9f9</color>
				<width>4.0</width>
			</LineStyle>
		</Style>
		<Style id="branch_style14">
			<LineStyle>
				<color>fff9f9f9</color>
				<width>4.0</width>
			</LineStyle>
		</Style>
		<Style id="branch_style14">
			<LineStyle>
				<color>fff9f9f9</color>
				<width>4.0</width>
			</LineStyle>
		</Style>
		<Style id="branch_style14">
			<LineStyle>
				<color>fff9f9f9</color>
				<width>4.0</width>
			</LineStyle>
		</Style>
		<Style id="branch_style14">
			<LineStyle>
				<color>fff9f9f9</color>
				<width>4.0</width>
			</LineStyle>
		</Style>
		<Style id="branch_style14">
			<LineStyle>
				<color>fff9f9f9</color>
				<width>4.0</width>
			</LineStyle>
		</Style>
		<Style id="branch_style14">
			<LineStyle>
				<color>fff9f9f9</color>
				<width>4.0</width>
			</LineStyle>
		</Style>
		<Style id="branch_style14">
			<LineStyle>
				<color>fff9f9f9</color>
				<width>4.0</width>
			</LineStyle>
		</Style>
		<Style id="branch_style14">
			<LineStyle>
				<color>fff9f9f9</color>
				<width>4.0</width>
			</LineStyle>
		</Style>
		<Style id="branch_style14">
			<LineStyle>
				<color>fff9f9f9</color>
				<width>4.0</width>
			</LineStyle>
		</Style>
		<Style id="branch_style14">
			<LineStyle>
				<color>fff9f9f9</color>
				<width>4.0</width>
			</LineStyle>
		</Style>
		<Style id="branch_style14">
			<LineStyle>
				<color>fff9f9f9</color>
				<width>4.0</width>
			</LineStyle>
		</Style>
		<Style id="branch_style14">
			<LineStyle>
				<color>fff9f9f9</color>
				<width>4.0</width>
			</LineStyle>
		</Style>
		<Style id="branch_style14">
			<LineStyle>
				<color>fff9f9f9</color>
				<width>4.0</width>
			</LineStyle>
		</Style>
		<Style id="branch_style14">
			<LineStyle>
				<color>fff9f9f9</color>
				<width>4.0</width>
			</LineStyle>
		</Style>
		<Style id="branch_style14">
			<LineStyle>
				<color>fff9f9f9</color>
				<width>4.0</width>
			</LineStyle>
		</Style>
		<Style id="branch_style14">
			<LineStyle>
				<color>fff9f9f9</color>
				<width>4.0</width>
			</LineStyle>
		</Style>
		<Style id="branch_style14">
			<LineStyle>
				<color>fff9f9f9</color>
				<width>4.0</width>
			</LineStyle>
		</Style>
		<Style id="branch_style14">
			<LineStyle>
				<color>fff9f9f9</color>
				<width>4.0</width>
			</LineStyle>
		</Style>
		<Style id="branch_style14">
			<LineStyle>
				<color>fff9f9f9</color>
				<width>4.0</width>
			</LineStyle>
		</Style>
		<Style id="branch_style14">
			<LineStyle>
				<color>fff9f9f9</color>
				<width>4.0</width>
			</LineStyle>
		</Style>
		<Style id="branch_style14">
			<LineStyle>
				<color>fff9f9f9</color>
				<width>4.0</width>
			</LineStyle>
		</Style>
		<Style id="branch_style14">
			<LineStyle>
				<color>fff9f9f9</color>
				<width>4.0</width>
			</LineStyle>
		</Style>
		<Style id="branch_style14">
			<LineStyle>
				<color>fff9f9f9</color>
				<width>4.0</width>
			</LineStyle>
		</Style>
		<Style id="branch_style14">
			<LineStyle>
				<color>fff9f9f9</color>
				<width>4.0</width>
			</LineStyle>
		</Style>
		<Style id="branch_style14">
			<LineStyle>
				<color>fff9f9f9</color>
				<width>4.0</width>
			</LineStyle>
		</Style>
		<Style id="branch_style14">
			<LineStyle>
				<color>fff9f9f9</color>
				<width>4.0</width>
			</LineStyle>
		</Style>
		<Style id="branch_style14">
			<LineStyle>
				<color>fff9f9f9</color>
				<width>4.0</width>
			</LineStyle>
		</Style>
		<Style id="branch_style14">
			<LineStyle>
				<color>fff9f9f9</color>
				<width>4.0</width>
			</LineStyle>
		</Style>
		<Style id="branch_style14">
			<LineStyle>
				<color>fff9f9f9</color>
				<width>4.0</width>
			</LineStyle>
		</Style>
		<Style id="branch_style14">
			<LineStyle>
				<color>fff9f9f9</color>
				<width>4.0</width>
			</LineStyle>
		</Style>
		<Style id="branch_style14">
			<LineStyle>
				<color>fff9f9f9</color>
				<width>4.0</width>
			</LineStyle>
		</Style>
		<Style id="branch_style14">
			<LineStyle>
				<color>fff9f9f9</color>
				<width>4.0</width>
			</LineStyle>
		</Style>
		<Style id="branch_style14">
			<LineStyle>
				<color>fff9f9f9</color>
				<width>4.0</width>
			</LineStyle>
		</Style>
		<Style id="branch_style14">
			<LineStyle>
				<color>fff9f9f9</color>
				<width>4.0</width>
			</LineStyle>
		</Style>
		<Style id="branch_style14">
			<LineStyle>
				<color>fff9f9f9</color>
				<width>4.0</width>
			</LineStyle>
		</Style>
		<Style id="branch_style14">
			<LineStyle>
				<color>fff9f9f9</color>
				<width>4.0</width>
			</LineStyle>
		</Style>
		<Style id="branch_style14">
			<LineStyle>
				<color>fff9f9f9</color>
				<width>4.0</width>
			</LineStyle>
		</Style>
		<Style id="branch_style14">
			<LineStyle>
				<color>fff9f9f9</color>
				<width>4.0</width>
			</LineStyle>
		</Style>
		<Style id="branch_style14">
			<LineStyle>
				<color>fff9f9f9</color>
				<width>4.0</width>
			</LineStyle>
		</Style>
		<Style id="branch_style14">
			<LineStyle>
				<color>fff9f9f9</color>
				<width>4.0</width>
			</LineStyle>
		</Style>
		<Style id="branch_style14">
			<LineStyle>
				<color>fff9f9f9</color>
				<width>4.0</width>
			</LineStyle>
		</Style>
		<Style id="branch_style14">
			<LineStyle>
				<color>fff9f9f9</color>
				<width>4.0</width>
			</LineStyle>
		</Style>
		<Style id="branch_style14">
			<LineStyle>
				<color>fff9f9f9</color>
				<width>4.0</width>
			</LineStyle>
		</Style>
		<Style id="branch_style14">
			<LineStyle>
				<color>fff9f9f9</color>
				<width>4.0</width>
			</LineStyle>
		</Style>
		<Style id="branch_style14">
			<LineStyle>
				<color>fff9f9f9</color>
				<width>4.0</width>
			</LineStyle>
		</Style>
		<Style id="branch_style14">
			<LineStyle>
				<color>fff9f9f9</color>
				<width>4.0</width>
			</LineStyle>
		</Style>
		<Style id="branch_style14">
			<LineStyle>
				<color>fff9f9f9</color>
				<width>4.0</width>
			</LineStyle>
		</Style>
		<Style id="branch_style14">
			<LineStyle>
				<color>fff9f9f9</color>
				<width>4.0</width>
			</LineStyle>
		</Style>
		<Style id="branch_style14">
			<LineStyle>
				<color>fff9f9f9</color>
				<width>4.0</width>
			</LineStyle>
		</Style>
		<Style id="branch_style14">
			<LineStyle>
				<color>fff9f9f9</color>
				<width>4.0</width>
			</LineStyle>
		</Style>
		<Style id="branch_style14">
			<LineStyle>
				<color>fff9f9f9</color>
				<width>4.0</width>
			</LineStyle>
		</Style>
		<Style id="branch_style14">
			<LineStyle>
				<color>fff9f9f9</color>
				<width>4.0</width>
			</LineStyle>
		</Style>
		<Style id="branch_style14">
			<LineStyle>
				<color>fff9f9f9</color>
				<width>4.0</width>
			</LineStyle>
		</Style>
		<Style id="branch_style14">
			<LineStyle>
				<color>fff9f9f9</color>
				<width>4.0</width>
			</LineStyle>
		</Style>
		<Style id="branch_style14">
			<LineStyle>
				<color>fff9f9f9</color>
				<width>4.0</width>
			</LineStyle>
		</Style>
		<Style id="branch_style14">
			<LineStyle>
				<color>fff9f9f9</color>
				<width>4.0</width>
			</LineStyle>
		</Style>
		<Style id="branch_style14">
			<LineStyle>
				<color>fff9f9f9</color>
				<width>4.0</width>
			</LineStyle>
		</Style>
		<Style id="branch_style14">
			<LineStyle>
				<color>fff9f9f9</color>
				<width>4.0</width>
			</LineStyle>
		</Style>
		<Style id="branch_style14">
			<LineStyle>
				<color>fff9f9f9</color>
				<width>4.0</width>
			</LineStyle>
		</Style>
		<Style id="branch_style14">
			<LineStyle>
				<color>fff9f9f9</color>
				<width>4.0</width>
			</LineStyle>
		</Style>
		<Style id="branch_style14">
			<LineStyle>
				<color>fff9f9f9</color>
				<width>4.0</width>
			</LineStyle>
		</Style>
		<Style id="branch_style14">
			<LineStyle>
				<color>fff9f9f9</color>
				<width>4.0</width>
			</LineStyle>
		</Style>
		<Style id="branch_style14">
			<LineStyle>
				<color>fff9f9f9</color>
				<width>4.0</width>
			</LineStyle>
		</Style>
		<Style id="branch_style14">
			<LineStyle>
				<color>fff9f9f9</color>
				<width>4.0</width>
			</LineStyle>
		</Style>
		<Style id="branch_style14">
			<LineStyle>
				<color>fff9f9f9</color>
				<width>4.0</width>
			</LineStyle>
		</Style>
		<Style id="branch_style14">
			<LineStyle>
				<color>fff9f9f9</color>
				<width>4.0</width>
			</LineStyle>
		</Style>
		<Style id="branch_style14">
			<LineStyle>
				<color>fff9f9f9</color>
				<width>4.0</width>
			</LineStyle>
		</Style>
		<Style id="branch_style14">
			<LineStyle>
				<color>fff9f9f9</color>
				<width>4.0</width>
			</LineStyle>
		</Style>
		<Style id="branch_style14">
			<LineStyle>
				<color>fff9f9f9</color>
				<width>4.0</width>
			</LineStyle>
		</Style>
		<Style id="branch_style14">
			<LineStyle>
				<color>fff9f9f9</color>
				<width>4.0</width>
			</LineStyle>
		</Style>
		<Style id="branch_style14">
			<LineStyle>
				<color>fff9f9f9</color>
				<width>4.0</width>
			</LineStyle>
		</Style>
		<Style id="branch_style14">
			<LineStyle>
				<color>fff9f9f9</color>
				<width>4.0</width>
			</LineStyle>
		</Style>
		<Style id="branch_style14">
			<LineStyle>
				<color>fff9f9f9</color>
				<width>4.0</width>
			</LineStyle>
		</Style>
		<Style id="branch_style14">
			<LineStyle>
				<color>fff9f9f9</color>
				<width>4.0</width>
			</LineStyle>
		</Style>
		<Style id="branch_style14">
			<LineStyle>
				<color>fff9f9f9</color>
				<width>4.0</width>
			</LineStyle>
		</Style>
		<Style id="branch_style14">
			<LineStyle>
				<color>fff9f9f9</color>
				<width>4.0</width>
			</LineStyle>
		</Style>
		<Style id="branch_style14">
			<LineStyle>
				<color>fff9f9f9</color>
				<width>4.0</width>
			</LineStyle>
		</Style>
		<Style id="branch_style14">
			<LineStyle>
				<color>fff9f9f9</color>
				<width>4.0</width>
			</LineStyle>
		</Style>
		<Style id="branch_style15">
			<LineStyle>
				<color>fff9f9f9</color>
				<width>4.0</width>
			</LineStyle>
		</Style>
		<Style id="branch_style15">
			<LineStyle>
				<color>fff9f9f9</color>
				<width>4.0</width>
			</LineStyle>
		</Style>
		<Style id="branch_style15">
			<LineStyle>
				<color>fff9f9f9</color>
				<width>4.0</width>
			</LineStyle>
		</Style>
		<Style id="branch_style15">
			<LineStyle>
				<color>fff9f9f9</color>
				<width>4.0</width>
			</LineStyle>
		</Style>
		<Style id="branch_style15">
			<LineStyle>
				<color>fff9f9f9</color>
				<width>4.0</width>
			</LineStyle>
		</Style>
		<Style id="branch_style15">
			<LineStyle>
				<color>fff9f9f9</color>
				<width>4.0</width>
			</LineStyle>
		</Style>
		<Style id="branch_style15">
			<LineStyle>
				<color>fff9f9f9</color>
				<width>4.0</width>
			</LineStyle>
		</Style>
		<Style id="branch_style15">
			<LineStyle>
				<color>fff9f9f9</color>
				<width>4.0</width>
			</LineStyle>
		</Style>
		<Style id="branch_style15">
			<LineStyle>
				<color>fff9f9f9</color>
				<width>4.0</width>
			</LineStyle>
		</Style>
		<Style id="branch_style15">
			<LineStyle>
				<color>fff9f9f9</color>
				<width>4.0</width>
			</LineStyle>
		</Style>
		<Style id="branch_style15">
			<LineStyle>
				<color>fff9f9f9</color>
				<width>4.0</width>
			</LineStyle>
		</Style>
		<Style id="branch_style15">
			<LineStyle>
				<color>fff9f9f9</color>
				<width>4.0</width>
			</LineStyle>
		</Style>
		<Style id="branch_style15">
			<LineStyle>
				<color>fff9f9f9</color>
				<width>4.0</width>
			</LineStyle>
		</Style>
		<Style id="branch_style15">
			<LineStyle>
				<color>fff9f9f9</color>
				<width>4.0</width>
			</LineStyle>
		</Style>
		<Style id="branch_style15">
			<LineStyle>
				<color>fff9f9f9</color>
				<width>4.0</width>
			</LineStyle>
		</Style>
		<Style id="branch_style15">
			<LineStyle>
				<color>fff9f9f9</color>
				<width>4.0</width>
			</LineStyle>
		</Style>
		<Style id="branch_style15">
			<LineStyle>
				<color>fff9f9f9</color>
				<width>4.0</width>
			</LineStyle>
		</Style>
		<Style id="branch_style15">
			<LineStyle>
				<color>fff9f9f9</color>
				<width>4.0</width>
			</LineStyle>
		</Style>
		<Style id="branch_style15">
			<LineStyle>
				<color>fff9f9f9</color>
				<width>4.0</width>
			</LineStyle>
		</Style>
		<Style id="branch_style15">
			<LineStyle>
				<color>fff9f9f9</color>
				<width>4.0</width>
			</LineStyle>
		</Style>
		<Style id="branch_style15">
			<LineStyle>
				<color>fff9f9f9</color>
				<width>4.0</width>
			</LineStyle>
		</Style>
		<Style id="branch_style15">
			<LineStyle>
				<color>fff9f9f9</color>
				<width>4.0</width>
			</LineStyle>
		</Style>
		<Style id="branch_style15">
			<LineStyle>
				<color>fff9f9f9</color>
				<width>4.0</width>
			</LineStyle>
		</Style>
		<Style id="branch_style15">
			<LineStyle>
				<color>fff9f9f9</color>
				<width>4.0</width>
			</LineStyle>
		</Style>
		<Style id="branch_style15">
			<LineStyle>
				<color>fff9f9f9</color>
				<width>4.0</width>
			</LineStyle>
		</Style>
		<Style id="branch_style15">
			<LineStyle>
				<color>fff9f9f9</color>
				<width>4.0</width>
			</LineStyle>
		</Style>
		<Style id="branch_style15">
			<LineStyle>
				<color>fff9f9f9</color>
				<width>4.0</width>
			</LineStyle>
		</Style>
		<Style id="branch_style15">
			<LineStyle>
				<color>fff9f9f9</color>
				<width>4.0</width>
			</LineStyle>
		</Style>
		<Style id="branch_style15">
			<LineStyle>
				<color>fff9f9f9</color>
				<width>4.0</width>
			</LineStyle>
		</Style>
		<Style id="branch_style15">
			<LineStyle>
				<color>fff9f9f9</color>
				<width>4.0</width>
			</LineStyle>
		</Style>
		<Style id="branch_style15">
			<LineStyle>
				<color>fff9f9f9</color>
				<width>4.0</width>
			</LineStyle>
		</Style>
		<Style id="branch_style15">
			<LineStyle>
				<color>fff9f9f9</color>
				<width>4.0</width>
			</LineStyle>
		</Style>
		<Style id="branch_style15">
			<LineStyle>
				<color>fff9f9f9</color>
				<width>4.0</width>
			</LineStyle>
		</Style>
		<Style id="branch_style15">
			<LineStyle>
				<color>fff9f9f9</color>
				<width>4.0</width>
			</LineStyle>
		</Style>
		<Style id="branch_style15">
			<LineStyle>
				<color>fff9f9f9</color>
				<width>4.0</width>
			</LineStyle>
		</Style>
		<Style id="branch_style15">
			<LineStyle>
				<color>fff9f9f9</color>
				<width>4.0</width>
			</LineStyle>
		</Style>
		<Style id="branch_style15">
			<LineStyle>
				<color>fff9f9f9</color>
				<width>4.0</width>
			</LineStyle>
		</Style>
		<Style id="branch_style15">
			<LineStyle>
				<color>fff9f9f9</color>
				<width>4.0</width>
			</LineStyle>
		</Style>
		<Style id="branch_style15">
			<LineStyle>
				<color>fff9f9f9</color>
				<width>4.0</width>
			</LineStyle>
		</Style>
		<Style id="branch_style15">
			<LineStyle>
				<color>fff9f9f9</color>
				<width>4.0</width>
			</LineStyle>
		</Style>
		<Style id="branch_style15">
			<LineStyle>
				<color>fff9f9f9</color>
				<width>4.0</width>
			</LineStyle>
		</Style>
		<Style id="branch_style15">
			<LineStyle>
				<color>fff9f9f9</color>
				<width>4.0</width>
			</LineStyle>
		</Style>
		<Style id="branch_style15">
			<LineStyle>
				<color>fff9f9f9</color>
				<width>4.0</width>
			</LineStyle>
		</Style>
		<Style id="branch_style15">
			<LineStyle>
				<color>fff9f9f9</color>
				<width>4.0</width>
			</LineStyle>
		</Style>
		<Style id="branch_style15">
			<LineStyle>
				<color>fff9f9f9</color>
				<width>4.0</width>
			</LineStyle>
		</Style>
		<Style id="branch_style15">
			<LineStyle>
				<color>fff9f9f9</color>
				<width>4.0</width>
			</LineStyle>
		</Style>
		<Style id="branch_style15">
			<LineStyle>
				<color>fff9f9f9</color>
				<width>4.0</width>
			</LineStyle>
		</Style>
		<Style id="branch_style15">
			<LineStyle>
				<color>fff9f9f9</color>
				<width>4.0</width>
			</LineStyle>
		</Style>
		<Style id="branch_style15">
			<LineStyle>
				<color>fff9f9f9</color>
				<width>4.0</width>
			</LineStyle>
		</Style>
		<Style id="branch_style15">
			<LineStyle>
				<color>fff9f9f9</color>
				<width>4.0</width>
			</LineStyle>
		</Style>
		<Style id="branch_style15">
			<LineStyle>
				<color>fff9f9f9</color>
				<width>4.0</width>
			</LineStyle>
		</Style>
		<Style id="branch_style15">
			<LineStyle>
				<color>fff9f9f9</color>
				<width>4.0</width>
			</LineStyle>
		</Style>
		<Style id="branch_style15">
			<LineStyle>
				<color>fff9f9f9</color>
				<width>4.0</width>
			</LineStyle>
		</Style>
		<Style id="branch_style15">
			<LineStyle>
				<color>fff9f9f9</color>
				<width>4.0</width>
			</LineStyle>
		</Style>
		<Style id="branch_style15">
			<LineStyle>
				<color>fff9f9f9</color>
				<width>4.0</width>
			</LineStyle>
		</Style>
		<Style id="branch_style15">
			<LineStyle>
				<color>fff9f9f9</color>
				<width>4.0</width>
			</LineStyle>
		</Style>
		<Style id="branch_style15">
			<LineStyle>
				<color>fff9f9f9</color>
				<width>4.0</width>
			</LineStyle>
		</Style>
		<Style id="branch_style15">
			<LineStyle>
				<color>fff9f9f9</color>
				<width>4.0</width>
			</LineStyle>
		</Style>
		<Style id="branch_style15">
			<LineStyle>
				<color>fff9f9f9</color>
				<width>4.0</width>
			</LineStyle>
		</Style>
		<Style id="branch_style15">
			<LineStyle>
				<color>fff9f9f9</color>
				<width>4.0</width>
			</LineStyle>
		</Style>
		<Style id="branch_style15">
			<LineStyle>
				<color>fff9f9f9</color>
				<width>4.0</width>
			</LineStyle>
		</Style>
		<Style id="branch_style15">
			<LineStyle>
				<color>fff9f9f9</color>
				<width>4.0</width>
			</LineStyle>
		</Style>
		<Style id="branch_style15">
			<LineStyle>
				<color>fff9f9f9</color>
				<width>4.0</width>
			</LineStyle>
		</Style>
		<Style id="branch_style15">
			<LineStyle>
				<color>fff9f9f9</color>
				<width>4.0</width>
			</LineStyle>
		</Style>
		<Style id="branch_style15">
			<LineStyle>
				<color>fff9f9f9</color>
				<width>4.0</width>
			</LineStyle>
		</Style>
		<Style id="branch_style15">
			<LineStyle>
				<color>fff9f9f9</color>
				<width>4.0</width>
			</LineStyle>
		</Style>
		<Style id="branch_style15">
			<LineStyle>
				<color>fff9f9f9</color>
				<width>4.0</width>
			</LineStyle>
		</Style>
		<Style id="branch_style15">
			<LineStyle>
				<color>fff9f9f9</color>
				<width>4.0</width>
			</LineStyle>
		</Style>
		<Style id="branch_style15">
			<LineStyle>
				<color>fff9f9f9</color>
				<width>4.0</width>
			</LineStyle>
		</Style>
		<Style id="branch_style15">
			<LineStyle>
				<color>fff9f9f9</color>
				<width>4.0</width>
			</LineStyle>
		</Style>
		<Style id="branch_style15">
			<LineStyle>
				<color>fff9f9f9</color>
				<width>4.0</width>
			</LineStyle>
		</Style>
		<Style id="branch_style15">
			<LineStyle>
				<color>fff9f9f9</color>
				<width>4.0</width>
			</LineStyle>
		</Style>
		<Style id="branch_style15">
			<LineStyle>
				<color>fff9f9f9</color>
				<width>4.0</width>
			</LineStyle>
		</Style>
		<Style id="branch_style15">
			<LineStyle>
				<color>fff9f9f9</color>
				<width>4.0</width>
			</LineStyle>
		</Style>
		<Style id="branch_style15">
			<LineStyle>
				<color>fff9f9f9</color>
				<width>4.0</width>
			</LineStyle>
		</Style>
		<Style id="branch_style15">
			<LineStyle>
				<color>fff9f9f9</color>
				<width>4.0</width>
			</LineStyle>
		</Style>
		<Style id="branch_style15">
			<LineStyle>
				<color>fff9f9f9</color>
				<width>4.0</width>
			</LineStyle>
		</Style>
		<Style id="branch_style15">
			<LineStyle>
				<color>fff9f9f9</color>
				<width>4.0</width>
			</LineStyle>
		</Style>
		<Style id="branch_style15">
			<LineStyle>
				<color>fff9f9f9</color>
				<width>4.0</width>
			</LineStyle>
		</Style>
		<Style id="branch_style15">
			<LineStyle>
				<color>fff9f9f9</color>
				<width>4.0</width>
			</LineStyle>
		</Style>
		<Style id="branch_style15">
			<LineStyle>
				<color>fff9f9f9</color>
				<width>4.0</width>
			</LineStyle>
		</Style>
		<Style id="branch_style15">
			<LineStyle>
				<color>fff9f9f9</color>
				<width>4.0</width>
			</LineStyle>
		</Style>
		<Style id="branch_style15">
			<LineStyle>
				<color>fff9f9f9</color>
				<width>4.0</width>
			</LineStyle>
		</Style>
		<Style id="branch_style15">
			<LineStyle>
				<color>fff9f9f9</color>
				<width>4.0</width>
			</LineStyle>
		</Style>
		<Style id="branch_style15">
			<LineStyle>
				<color>fff9f9f9</color>
				<width>4.0</width>
			</LineStyle>
		</Style>
		<Style id="branch_style15">
			<LineStyle>
				<color>fff9f9f9</color>
				<width>4.0</width>
			</LineStyle>
		</Style>
		<Style id="branch_style15">
			<LineStyle>
				<color>fff9f9f9</color>
				<width>4.0</width>
			</LineStyle>
		</Style>
		<Style id="branch_style15">
			<LineStyle>
				<color>fff9f9f9</color>
				<width>4.0</width>
			</LineStyle>
		</Style>
		<Style id="branch_style15">
			<LineStyle>
				<color>fff9f9f9</color>
				<width>4.0</width>
			</LineStyle>
		</Style>
		<Style id="branch_style15">
			<LineStyle>
				<color>fff9f9f9</color>
				<width>4.0</width>
			</LineStyle>
		</Style>
		<Style id="branch_style15">
			<LineStyle>
				<color>fff9f9f9</color>
				<width>4.0</width>
			</LineStyle>
		</Style>
		<Style id="branch_style15">
			<LineStyle>
				<color>fff9f9f9</color>
				<width>4.0</width>
			</LineStyle>
		</Style>
		<Style id="branch_style15">
			<LineStyle>
				<color>fff9f9f9</color>
				<width>4.0</width>
			</LineStyle>
		</Style>
		<Style id="branch_style15">
			<LineStyle>
				<color>fff9f9f9</color>
				<width>4.0</width>
			</LineStyle>
		</Style>
		<Style id="branch_style15">
			<LineStyle>
				<color>fff9f9f9</color>
				<width>4.0</width>
			</LineStyle>
		</Style>
		<Style id="branch_style15">
			<LineStyle>
				<color>fff9f9f9</color>
				<width>4.0</width>
			</LineStyle>
		</Style>
		<Style id="branch_style15">
			<LineStyle>
				<color>fff9f9f9</color>
				<width>4.0</width>
			</LineStyle>
		</Style>
		<Style id="branch_style15">
			<LineStyle>
				<color>fff9f9f9</color>
				<width>4.0</width>
			</LineStyle>
		</Style>
		<Style id="branch_style15">
			<LineStyle>
				<color>fff9f9f9</color>
				<width>4.0</width>
			</LineStyle>
		</Style>
		<Style id="branch_style15">
			<LineStyle>
				<color>fff9f9f9</color>
				<width>4.0</width>
			</LineStyle>
		</Style>
		<Style id="branch_style16">
			<LineStyle>
				<color>fffefefe</color>
				<width>4.0</width>
			</LineStyle>
		</Style>
		<Style id="branch_style16">
			<LineStyle>
				<color>fffefefe</color>
				<width>4.0</width>
			</LineStyle>
		</Style>
		<Style id="branch_style16">
			<LineStyle>
				<color>fffefefe</color>
				<width>4.0</width>
			</LineStyle>
		</Style>
		<Style id="branch_style16">
			<LineStyle>
				<color>fffefefe</color>
				<width>4.0</width>
			</LineStyle>
		</Style>
		<Style id="branch_style16">
			<LineStyle>
				<color>fffefefe</color>
				<width>4.0</width>
			</LineStyle>
		</Style>
		<Style id="branch_style16">
			<LineStyle>
				<color>fffefefe</color>
				<width>4.0</width>
			</LineStyle>
		</Style>
		<Style id="branch_style16">
			<LineStyle>
				<color>fffefefe</color>
				<width>4.0</width>
			</LineStyle>
		</Style>
		<Style id="branch_style16">
			<LineStyle>
				<color>fffefefe</color>
				<width>4.0</width>
			</LineStyle>
		</Style>
		<Style id="branch_style16">
			<LineStyle>
				<color>fffefefe</color>
				<width>4.0</width>
			</LineStyle>
		</Style>
		<Style id="branch_style16">
			<LineStyle>
				<color>fffefefe</color>
				<width>4.0</width>
			</LineStyle>
		</Style>
		<Style id="branch_style16">
			<LineStyle>
				<color>fffefefe</color>
				<width>4.0</width>
			</LineStyle>
		</Style>
		<Style id="branch_style16">
			<LineStyle>
				<color>fffefefe</color>
				<width>4.0</width>
			</LineStyle>
		</Style>
		<Style id="branch_style16">
			<LineStyle>
				<color>fffefefe</color>
				<width>4.0</width>
			</LineStyle>
		</Style>
		<Style id="branch_style16">
			<LineStyle>
				<color>fffefefe</color>
				<width>4.0</width>
			</LineStyle>
		</Style>
		<Style id="branch_style16">
			<LineStyle>
				<color>fffefefe</color>
				<width>4.0</width>
			</LineStyle>
		</Style>
		<Style id="branch_style16">
			<LineStyle>
				<color>fffefefe</color>
				<width>4.0</width>
			</LineStyle>
		</Style>
		<Style id="branch_style16">
			<LineStyle>
				<color>fffefefe</color>
				<width>4.0</width>
			</LineStyle>
		</Style>
		<Style id="branch_style16">
			<LineStyle>
				<color>fffefefe</color>
				<width>4.0</width>
			</LineStyle>
		</Style>
		<Style id="branch_style16">
			<LineStyle>
				<color>fffefefe</color>
				<width>4.0</width>
			</LineStyle>
		</Style>
		<Style id="branch_style16">
			<LineStyle>
				<color>fffefefe</color>
				<width>4.0</width>
			</LineStyle>
		</Style>
		<Style id="branch_style16">
			<LineStyle>
				<color>fffefefe</color>
				<width>4.0</width>
			</LineStyle>
		</Style>
		<Style id="branch_style16">
			<LineStyle>
				<color>fffefefe</color>
				<width>4.0</width>
			</LineStyle>
		</Style>
		<Style id="branch_style16">
			<LineStyle>
				<color>fffefefe</color>
				<width>4.0</width>
			</LineStyle>
		</Style>
		<Style id="branch_style16">
			<LineStyle>
				<color>fffefefe</color>
				<width>4.0</width>
			</LineStyle>
		</Style>
		<Style id="branch_style16">
			<LineStyle>
				<color>fffefefe</color>
				<width>4.0</width>
			</LineStyle>
		</Style>
		<Style id="branch_style16">
			<LineStyle>
				<color>fffefefe</color>
				<width>4.0</width>
			</LineStyle>
		</Style>
		<Style id="branch_style16">
			<LineStyle>
				<color>fffefefe</color>
				<width>4.0</width>
			</LineStyle>
		</Style>
		<Style id="branch_style16">
			<LineStyle>
				<color>fffefefe</color>
				<width>4.0</width>
			</LineStyle>
		</Style>
		<Style id="branch_style16">
			<LineStyle>
				<color>fffefefe</color>
				<width>4.0</width>
			</LineStyle>
		</Style>
		<Style id="branch_style16">
			<LineStyle>
				<color>fffefefe</color>
				<width>4.0</width>
			</LineStyle>
		</Style>
		<Style id="branch_style16">
			<LineStyle>
				<color>fffefefe</color>
				<width>4.0</width>
			</LineStyle>
		</Style>
		<Style id="branch_style16">
			<LineStyle>
				<color>fffefefe</color>
				<width>4.0</width>
			</LineStyle>
		</Style>
		<Style id="branch_style16">
			<LineStyle>
				<color>fffefefe</color>
				<width>4.0</width>
			</LineStyle>
		</Style>
		<Style id="branch_style16">
			<LineStyle>
				<color>fffefefe</color>
				<width>4.0</width>
			</LineStyle>
		</Style>
		<Style id="branch_style16">
			<LineStyle>
				<color>fffefefe</color>
				<width>4.0</width>
			</LineStyle>
		</Style>
		<Style id="branch_style16">
			<LineStyle>
				<color>fffefefe</color>
				<width>4.0</width>
			</LineStyle>
		</Style>
		<Style id="branch_style16">
			<LineStyle>
				<color>fffefefe</color>
				<width>4.0</width>
			</LineStyle>
		</Style>
		<Style id="branch_style16">
			<LineStyle>
				<color>fffefefe</color>
				<width>4.0</width>
			</LineStyle>
		</Style>
		<Style id="branch_style16">
			<LineStyle>
				<color>fffefefe</color>
				<width>4.0</width>
			</LineStyle>
		</Style>
		<Style id="branch_style16">
			<LineStyle>
				<color>fffefefe</color>
				<width>4.0</width>
			</LineStyle>
		</Style>
		<Style id="branch_style16">
			<LineStyle>
				<color>fffefefe</color>
				<width>4.0</width>
			</LineStyle>
		</Style>
		<Style id="branch_style16">
			<LineStyle>
				<color>fffefefe</color>
				<width>4.0</width>
			</LineStyle>
		</Style>
		<Style id="branch_style16">
			<LineStyle>
				<color>fffefefe</color>
				<width>4.0</width>
			</LineStyle>
		</Style>
		<Style id="branch_style16">
			<LineStyle>
				<color>fffefefe</color>
				<width>4.0</width>
			</LineStyle>
		</Style>
		<Style id="branch_style16">
			<LineStyle>
				<color>fffefefe</color>
				<width>4.0</width>
			</LineStyle>
		</Style>
		<Style id="branch_style16">
			<LineStyle>
				<color>fffefefe</color>
				<width>4.0</width>
			</LineStyle>
		</Style>
		<Style id="branch_style16">
			<LineStyle>
				<color>fffefefe</color>
				<width>4.0</width>
			</LineStyle>
		</Style>
		<Style id="branch_style16">
			<LineStyle>
				<color>fffefefe</color>
				<width>4.0</width>
			</LineStyle>
		</Style>
		<Style id="branch_style16">
			<LineStyle>
				<color>fffefefe</color>
				<width>4.0</width>
			</LineStyle>
		</Style>
		<Style id="branch_style16">
			<LineStyle>
				<color>fffefefe</color>
				<width>4.0</width>
			</LineStyle>
		</Style>
		<Style id="branch_style16">
			<LineStyle>
				<color>fffefefe</color>
				<width>4.0</width>
			</LineStyle>
		</Style>
		<Style id="branch_style16">
			<LineStyle>
				<color>fffefefe</color>
				<width>4.0</width>
			</LineStyle>
		</Style>
		<Style id="branch_style16">
			<LineStyle>
				<color>fffefefe</color>
				<width>4.0</width>
			</LineStyle>
		</Style>
		<Style id="branch_style16">
			<LineStyle>
				<color>fffefefe</color>
				<width>4.0</width>
			</LineStyle>
		</Style>
		<Style id="branch_style16">
			<LineStyle>
				<color>fffefefe</color>
				<width>4.0</width>
			</LineStyle>
		</Style>
		<Style id="branch_style16">
			<LineStyle>
				<color>fffefefe</color>
				<width>4.0</width>
			</LineStyle>
		</Style>
		<Style id="branch_style16">
			<LineStyle>
				<color>fffefefe</color>
				<width>4.0</width>
			</LineStyle>
		</Style>
		<Style id="branch_style16">
			<LineStyle>
				<color>fffefefe</color>
				<width>4.0</width>
			</LineStyle>
		</Style>
		<Style id="branch_style16">
			<LineStyle>
				<color>fffefefe</color>
				<width>4.0</width>
			</LineStyle>
		</Style>
		<Style id="branch_style16">
			<LineStyle>
				<color>fffefefe</color>
				<width>4.0</width>
			</LineStyle>
		</Style>
		<Style id="branch_style16">
			<LineStyle>
				<color>fffefefe</color>
				<width>4.0</width>
			</LineStyle>
		</Style>
		<Style id="branch_style16">
			<LineStyle>
				<color>fffefefe</color>
				<width>4.0</width>
			</LineStyle>
		</Style>
		<Style id="branch_style16">
			<LineStyle>
				<color>fffefefe</color>
				<width>4.0</width>
			</LineStyle>
		</Style>
		<Style id="branch_style16">
			<LineStyle>
				<color>fffefefe</color>
				<width>4.0</width>
			</LineStyle>
		</Style>
		<Style id="branch_style16">
			<LineStyle>
				<color>fffefefe</color>
				<width>4.0</width>
			</LineStyle>
		</Style>
		<Style id="branch_style16">
			<LineStyle>
				<color>fffefefe</color>
				<width>4.0</width>
			</LineStyle>
		</Style>
		<Style id="branch_style16">
			<LineStyle>
				<color>fffefefe</color>
				<width>4.0</width>
			</LineStyle>
		</Style>
		<Style id="branch_style16">
			<LineStyle>
				<color>fffefefe</color>
				<width>4.0</width>
			</LineStyle>
		</Style>
		<Style id="branch_style16">
			<LineStyle>
				<color>fffefefe</color>
				<width>4.0</width>
			</LineStyle>
		</Style>
		<Style id="branch_style16">
			<LineStyle>
				<color>fffefefe</color>
				<width>4.0</width>
			</LineStyle>
		</Style>
		<Style id="branch_style16">
			<LineStyle>
				<color>fffefefe</color>
				<width>4.0</width>
			</LineStyle>
		</Style>
		<Style id="branch_style16">
			<LineStyle>
				<color>fffefefe</color>
				<width>4.0</width>
			</LineStyle>
		</Style>
		<Style id="branch_style16">
			<LineStyle>
				<color>fffefefe</color>
				<width>4.0</width>
			</LineStyle>
		</Style>
		<Style id="branch_style16">
			<LineStyle>
				<color>fffefefe</color>
				<width>4.0</width>
			</LineStyle>
		</Style>
		<Style id="branch_style16">
			<LineStyle>
				<color>fffefefe</color>
				<width>4.0</width>
			</LineStyle>
		</Style>
		<Style id="branch_style16">
			<LineStyle>
				<color>fffefefe</color>
				<width>4.0</width>
			</LineStyle>
		</Style>
		<Style id="branch_style16">
			<LineStyle>
				<color>fffefefe</color>
				<width>4.0</width>
			</LineStyle>
		</Style>
		<Style id="branch_style16">
			<LineStyle>
				<color>fffefefe</color>
				<width>4.0</width>
			</LineStyle>
		</Style>
		<Style id="branch_style16">
			<LineStyle>
				<color>fffefefe</color>
				<width>4.0</width>
			</LineStyle>
		</Style>
		<Style id="branch_style16">
			<LineStyle>
				<color>fffefefe</color>
				<width>4.0</width>
			</LineStyle>
		</Style>
		<Style id="branch_style16">
			<LineStyle>
				<color>fffefefe</color>
				<width>4.0</width>
			</LineStyle>
		</Style>
		<Style id="branch_style16">
			<LineStyle>
				<color>fffefefe</color>
				<width>4.0</width>
			</LineStyle>
		</Style>
		<Style id="branch_style16">
			<LineStyle>
				<color>fffefefe</color>
				<width>4.0</width>
			</LineStyle>
		</Style>
		<Style id="branch_style16">
			<LineStyle>
				<color>fffefefe</color>
				<width>4.0</width>
			</LineStyle>
		</Style>
		<Style id="branch_style16">
			<LineStyle>
				<color>fffefefe</color>
				<width>4.0</width>
			</LineStyle>
		</Style>
		<Style id="branch_style16">
			<LineStyle>
				<color>fffefefe</color>
				<width>4.0</width>
			</LineStyle>
		</Style>
		<Style id="branch_style16">
			<LineStyle>
				<color>fffefefe</color>
				<width>4.0</width>
			</LineStyle>
		</Style>
		<Style id="branch_style16">
			<LineStyle>
				<color>fffefefe</color>
				<width>4.0</width>
			</LineStyle>
		</Style>
		<Style id="branch_style16">
			<LineStyle>
				<color>fffefefe</color>
				<width>4.0</width>
			</LineStyle>
		</Style>
		<Style id="branch_style16">
			<LineStyle>
				<color>fffefefe</color>
				<width>4.0</width>
			</LineStyle>
		</Style>
		<Style id="branch_style16">
			<LineStyle>
				<color>fffefefe</color>
				<width>4.0</width>
			</LineStyle>
		</Style>
		<Style id="branch_style16">
			<LineStyle>
				<color>fffefefe</color>
				<width>4.0</width>
			</LineStyle>
		</Style>
		<Style id="branch_style16">
			<LineStyle>
				<color>fffefefe</color>
				<width>4.0</width>
			</LineStyle>
		</Style>
		<Style id="branch_style16">
			<LineStyle>
				<color>fffefefe</color>
				<width>4.0</width>
			</LineStyle>
		</Style>
		<Style id="branch_style16">
			<LineStyle>
				<color>fffefefe</color>
				<width>4.0</width>
			</LineStyle>
		</Style>
		<Style id="branch_style16">
			<LineStyle>
				<color>fffefefe</color>
				<width>4.0</width>
			</LineStyle>
		</Style>
		<Style id="branch_style16">
			<LineStyle>
				<color>fffefefe</color>
				<width>4.0</width>
			</LineStyle>
		</Style>
		<Style id="branch_style16">
			<LineStyle>
				<color>fffefefe</color>
				<width>4.0</width>
			</LineStyle>
		</Style>
		<Style id="branch_style16">
			<LineStyle>
				<color>fffefefe</color>
				<width>4.0</width>
			</LineStyle>
		</Style>
		<Style id="branch_style16">
			<LineStyle>
				<color>fffefefe</color>
				<width>4.0</width>
			</LineStyle>
		</Style>
		<Style id="circle_style1">
			<PolyStyle>
				<color>fffbfbfb</color>
				<outline>0</outline>
			</PolyStyle>
		</Style>
		<Style id="circle_style2">
			<PolyStyle>
				<color>fffbfbfb</color>
				<outline>0</outline>
			</PolyStyle>
		</Style>
		<Style id="circle_style3">
			<PolyStyle>
				<color>fffbfbfb</color>
				<outline>0</outline>
			</PolyStyle>
		</Style>
		<Style id="circle_style4">
			<PolyStyle>
				<color>fffbfbfb</color>
				<outline>0</outline>
			</PolyStyle>
		</Style>
		<Style id="circle_style5">
			<PolyStyle>
				<color>fffbfbfb</color>
				<outline>0</outline>
			</PolyStyle>
		</Style>
		<Style id="circle_style6">
			<PolyStyle>
				<color>fffbfbfb</color>
				<outline>0</outline>
			</PolyStyle>
		</Style>
		<Style id="circle_style7">
			<PolyStyle>
				<color>fffbfbfb</color>
				<outline>0</outline>
			</PolyStyle>
		</Style>
		<Style id="circle_style8">
			<PolyStyle>
				<color>fffbfbfb</color>
				<outline>0</outline>
			</PolyStyle>
		</Style>
		<Style id="circle_style9">
			<PolyStyle>
				<color>fffbfbfb</color>
				<outline>0</outline>
			</PolyStyle>
		</Style>
		<Style id="circle_style10">
			<PolyStyle>
				<color>fffbfbfb</color>
				<outline>0</outline>
			</PolyStyle>
		</Style>
		<Style id="circle_style11">
			<PolyStyle>
				<color>fffbfbfb</color>
				<outline>0</outline>
			</PolyStyle>
		</Style>
		<Style id="circle_style12">
			<PolyStyle>
				<color>fffbfbfb</color>
				<outline>0</outline>
			</PolyStyle>
		</Style>
		<Style id="circle_style13">
			<PolyStyle>
				<color>fffbfbfb</color>
				<outline>0</outline>
			</PolyStyle>
		</Style>
		<Style id="circle_style14">
			<PolyStyle>
				<color>fffbfbfb</color>
				<outline>0</outline>
			</PolyStyle>
		</Style>
		<Style id="circle_style15">
			<PolyStyle>
				<color>fffbfbfb</color>
				<outline>0</outline>
			</PolyStyle>
		</Style>
		<Style id="circle_style16">
			<PolyStyle>
				<color>fffbfbfb</color>
				<outline>0</outline>
			</PolyStyle>
		</Style>
		<Style id="circle_style17">
			<PolyStyle>
				<color>fffbfbfb</color>
				<outline>0</outline>
			</PolyStyle>
		</Style>
		<Style id="circle_style18">
			<PolyStyle>
				<color>fffbfbfb</color>
				<outline>0</outline>
			</PolyStyle>
		</Style>
		<Style id="circle_style19">
			<PolyStyle>
				<color>fffbfbfb</color>
				<outline>0</outline>
			</PolyStyle>
		</Style>
		<Style id="circle_style20">
			<PolyStyle>
				<color>fffbfbfb</color>
				<outline>0</outline>
			</PolyStyle>
		</Style>
		<Style id="circle_style21">
			<PolyStyle>
				<color>fffbfbfb</color>
				<outline>0</outline>
			</PolyStyle>
		</Style>
		<Style id="circle_style22">
			<PolyStyle>
				<color>fffbfbfb</color>
				<outline>0</outline>
			</PolyStyle>
		</Style>
		<Style id="circle_style23">
			<PolyStyle>
				<color>fffbfbfb</color>
				<outline>0</outline>
			</PolyStyle>
		</Style>
		<Style id="circle_style24">
			<PolyStyle>
				<color>fffbfbfb</color>
				<outline>0</outline>
			</PolyStyle>
		</Style>
		<Style id="circle_style25">
			<PolyStyle>
				<color>fffbfbfb</color>
				<outline>0</outline>
			</PolyStyle>
		</Style>
		<Style id="circle_style26">
			<PolyStyle>
				<color>fffbfbfb</color>
				<outline>0</outline>
			</PolyStyle>
		</Style>
		<Style id="circle_style27">
			<PolyStyle>
				<color>fffbfbfb</color>
				<outline>0</outline>
			</PolyStyle>
		</Style>
		<Style id="circle_style28">
			<PolyStyle>
				<color>fffbfbfb</color>
				<outline>0</outline>
			</PolyStyle>
		</Style>
		<Style id="circle_style29">
			<PolyStyle>
				<color>fffbfbfb</color>
				<outline>0</outline>
			</PolyStyle>
		</Style>
		<Style id="circle_style30">
			<PolyStyle>
				<color>fffbfbfb</color>
				<outline>0</outline>
			</PolyStyle>
		</Style>
		<Style id="circle_style31">
			<PolyStyle>
				<color>fffbfbfb</color>
				<outline>0</outline>
			</PolyStyle>
		</Style>
		<Style id="circle_style32">
			<PolyStyle>
				<color>fffbfbfb</color>
				<outline>0</outline>
			</PolyStyle>
		</Style>
		<Style id="circle_style33">
			<PolyStyle>
				<color>fffbfbfb</color>
				<outline>0</outline>
			</PolyStyle>
		</Style>
		<Style id="circle_style34">
			<PolyStyle>
				<color>fffbfbfb</color>
				<outline>0</outline>
			</PolyStyle>
		</Style>
		<Style id="circle_style35">
			<PolyStyle>
				<color>fffbfbfb</color>
				<outline>0</outline>
			</PolyStyle>
		</Style>
		<Style id="circle_style36">
			<PolyStyle>
				<color>fffbfbfb</color>
				<outline>0</outline>
			</PolyStyle>
		</Style>
		<Style id="circle_style37">
			<PolyStyle>
				<color>fffbfbfb</color>
				<outline>0</outline>
			</PolyStyle>
		</Style>
		<Style id="circle_style38">
			<PolyStyle>
				<color>fffbfbfb</color>
				<outline>0</outline>
			</PolyStyle>
		</Style>
		<Style id="circle_style39">
			<PolyStyle>
				<color>fffbfbfb</color>
				<outline>0</outline>
			</PolyStyle>
		</Style>
		<Style id="circle_style40">
			<PolyStyle>
				<color>fffbfbfb</color>
				<outline>0</outline>
			</PolyStyle>
		</Style>
		<Style id="circle_style41">
			<PolyStyle>
				<color>fffbfbfb</color>
				<outline>0</outline>
			</PolyStyle>
		</Style>
		<Style id="circle_style42">
			<PolyStyle>
				<color>fffbfbfb</color>
				<outline>0</outline>
			</PolyStyle>
		</Style>
		<Style id="circle_style43">
			<PolyStyle>
				<color>fffbfbfb</color>
				<outline>0</outline>
			</PolyStyle>
		</Style>
		<Style id="circle_style44">
			<PolyStyle>
				<color>fffbfbfb</color>
				<outline>0</outline>
			</PolyStyle>
		</Style>
		<Style id="circle_style45">
			<PolyStyle>
				<color>fffbfbfb</color>
				<outline>0</outline>
			</PolyStyle>
		</Style>
		<Style id="circle_style46">
			<PolyStyle>
				<color>fffbfbfb</color>
				<outline>0</outline>
			</PolyStyle>
		</Style>
		<Style id="circle_style47">
			<PolyStyle>
				<color>fffbfbfb</color>
				<outline>0</outline>
			</PolyStyle>
		</Style>
		<Style id="circle_style48">
			<PolyStyle>
				<color>fffbfbfb</color>
				<outline>0</outline>
			</PolyStyle>
		</Style>
		<Style id="circle_style49">
			<PolyStyle>
				<color>fffbfbfb</color>
				<outline>0</outline>
			</PolyStyle>
		</Style>
		<Style id="circle_style50">
			<PolyStyle>
				<color>fffbfbfb</color>
				<outline>0</outline>
			</PolyStyle>
		</Style>
		<Style id="circle_style51">
			<PolyStyle>
				<color>fffbfbfb</color>
				<outline>0</outline>
			</PolyStyle>
		</Style>
		<Style id="circle_style52">
			<PolyStyle>
				<color>fffbfbfb</color>
				<outline>0</outline>
			</PolyStyle>
		</Style>
		<Style id="circle_style53">
			<PolyStyle>
				<color>fffbfbfb</color>
				<outline>0</outline>
			</PolyStyle>
		</Style>
		<Style id="circle_style54">
			<PolyStyle>
				<color>fffbfbfb</color>
				<outline>0</outline>
			</PolyStyle>
		</Style>
		<Style id="circle_style55">
			<PolyStyle>
				<color>fffbfbfb</color>
				<outline>0</outline>
			</PolyStyle>
		</Style>
		<Style id="circle_style56">
			<PolyStyle>
				<color>fffbfbfb</color>
				<outline>0</outline>
			</PolyStyle>
		</Style>
		<Style id="circle_style57">
			<PolyStyle>
				<color>fffbfbfb</color>
				<outline>0</outline>
			</PolyStyle>
		</Style>
		<Style id="circle_style58">
			<PolyStyle>
				<color>fffbfbfb</color>
				<outline>0</outline>
			</PolyStyle>
		</Style>
		<Style id="circle_style59">
			<PolyStyle>
				<color>fffbfbfb</color>
				<outline>0</outline>
			</PolyStyle>
		</Style>
		<Style id="circle_style60">
			<PolyStyle>
				<color>fffbfbfb</color>
				<outline>0</outline>
			</PolyStyle>
		</Style>
		<Style id="circle_style61">
			<PolyStyle>
				<color>fffbfbfb</color>
				<outline>0</outline>
			</PolyStyle>
		</Style>
		<Style id="circle_style62">
			<PolyStyle>
				<color>fffbfbfb</color>
				<outline>0</outline>
			</PolyStyle>
		</Style>
		<Style id="circle_style63">
			<PolyStyle>
				<color>fffbfbfb</color>
				<outline>0</outline>
			</PolyStyle>
		</Style>
		<Style id="circle_style64">
			<PolyStyle>
				<color>fffbfbfb</color>
				<outline>0</outline>
			</PolyStyle>
		</Style>
		<Style id="circle_style65">
			<PolyStyle>
				<color>fffbfbfb</color>
				<outline>0</outline>
			</PolyStyle>
		</Style>
		<Style id="circle_style66">
			<PolyStyle>
				<color>fffbfbfb</color>
				<outline>0</outline>
			</PolyStyle>
		</Style>
		<Style id="circle_style67">
			<PolyStyle>
				<color>fffbfbfb</color>
				<outline>0</outline>
			</PolyStyle>
		</Style>
		<Style id="circle_style68">
			<PolyStyle>
				<color>fffbfbfb</color>
				<outline>0</outline>
			</PolyStyle>
		</Style>
		<Style id="circle_style69">
			<PolyStyle>
				<color>fffbfbfb</color>
				<outline>0</outline>
			</PolyStyle>
		</Style>
		<Style id="circle_style70">
			<PolyStyle>
				<color>fffbfbfb</color>
				<outline>0</outline>
			</PolyStyle>
		</Style>
		<Style id="circle_style71">
			<PolyStyle>
				<color>fffbfbfb</color>
				<outline>0</outline>
			</PolyStyle>
		</Style>
		<Style id="circle_style72">
			<PolyStyle>
				<color>fffbfbfb</color>
				<outline>0</outline>
			</PolyStyle>
		</Style>
		<Style id="circle_style73">
			<PolyStyle>
				<color>fffbfbfb</color>
				<outline>0</outline>
			</PolyStyle>
		</Style>
		<Style id="circle_style74">
			<PolyStyle>
				<color>fffbfbfb</color>
				<outline>0</outline>
			</PolyStyle>
		</Style>
		<Style id="circle_style75">
			<PolyStyle>
				<color>fffbfbfb</color>
				<outline>0</outline>
			</PolyStyle>
		</Style>
		<Style id="circle_style76">
			<PolyStyle>
				<color>fffbfbfb</color>
				<outline>0</outline>
			</PolyStyle>
		</Style>
		<Style id="circle_style77">
			<PolyStyle>
				<color>fffbfbfb</color>
				<outline>0</outline>
			</PolyStyle>
		</Style>
		<Style id="circle_style78">
			<PolyStyle>
				<color>fffbfbfb</color>
				<outline>0</outline>
			</PolyStyle>
		</Style>
		<Style id="circle_style79">
			<PolyStyle>
				<color>fffbfbfb</color>
				<outline>0</outline>
			</PolyStyle>
		</Style>
		<Style id="circle_style80">
			<PolyStyle>
				<color>fffbfbfb</color>
				<outline>0</outline>
			</PolyStyle>
		</Style>
		<Style id="circle_style81">
			<PolyStyle>
				<color>fffbfbfb</color>
				<outline>0</outline>
			</PolyStyle>
		</Style>
		<Style id="circle_style82">
			<PolyStyle>
				<color>fffbfbfb</color>
				<outline>0</outline>
			</PolyStyle>
		</Style>
		<Style id="circle_style83">
			<PolyStyle>
				<color>fffbfbfb</color>
				<outline>0</outline>
			</PolyStyle>
		</Style>
		<Style id="circle_style84">
			<PolyStyle>
				<color>fffbfbfb</color>
				<outline>0</outline>
			</PolyStyle>
		</Style>
		<Style id="circle_style85">
			<PolyStyle>
				<color>fffbfbfb</color>
				<outline>0</outline>
			</PolyStyle>
		</Style>
		<Style id="circle_style86">
			<PolyStyle>
				<color>fffbfbfb</color>
				<outline>0</outline>
			</PolyStyle>
		</Style>
		<Style id="circle_style87">
			<PolyStyle>
				<color>fffbfbfb</color>
				<outline>0</outline>
			</PolyStyle>
		</Style>
		<Style id="circle_style88">
			<PolyStyle>
				<color>fffbfbfb</color>
				<outline>0</outline>
			</PolyStyle>
		</Style>
		<Style id="circle_style89">
			<PolyStyle>
				<color>fffbfbfb</color>
				<outline>0</outline>
			</PolyStyle>
		</Style>
		<Style id="circle_style90">
			<PolyStyle>
				<color>fffbfbfb</color>
				<outline>0</outline>
			</PolyStyle>
		</Style>
		<Style id="circle_style91">
			<PolyStyle>
				<color>fffbfbfb</color>
				<outline>0</outline>
			</PolyStyle>
		</Style>
		<Style id="circle_style92">
			<PolyStyle>
				<color>fffbfbfb</color>
				<outline>0</outline>
			</PolyStyle>
		</Style>
		<Style id="circle_style93">
			<PolyStyle>
				<color>fffbfbfb</color>
				<outline>0</outline>
			</PolyStyle>
		</Style>
		<Style id="circle_style94">
			<PolyStyle>
				<color>fffbfbfb</color>
				<outline>0</outline>
			</PolyStyle>
		</Style>
		<Style id="circle_style95">
			<PolyStyle>
				<color>fffbfbfb</color>
				<outline>0</outline>
			</PolyStyle>
		</Style>
		<Style id="circle_style96">
			<PolyStyle>
				<color>fffbfbfb</color>
				<outline>0</outline>
			</PolyStyle>
		</Style>
		<Style id="circle_style97">
			<PolyStyle>
				<color>fffbfbfb</color>
				<outline>0</outline>
			</PolyStyle>
		</Style>
		<Style id="circle_style98">
			<PolyStyle>
				<color>fffbfbfb</color>
				<outline>0</outline>
			</PolyStyle>
		</Style>
		<Style id="circle_style99">
			<PolyStyle>
				<color>fffbfbfb</color>
				<outline>0</outline>
			</PolyStyle>
		</Style>
		<Style id="circle_style100">
			<PolyStyle>
				<color>fffbfbfb</color>
				<outline>0</outline>
			</PolyStyle>
		</Style>
		<Style id="circle_style101">
			<PolyStyle>
				<color>fffbfbfb</color>
				<outline>0</outline>
			</PolyStyle>
		</Style>
		<Style id="circle_style102">
			<PolyStyle>
				<color>fffbfbfb</color>
				<outline>0</outline>
			</PolyStyle>
		</Style>
		<Style id="circle_style103">
			<PolyStyle>
				<color>fffbfbfb</color>
				<outline>0</outline>
			</PolyStyle>
		</Style>
		<Style id="circle_style104">
			<PolyStyle>
				<color>fffbfbfb</color>
				<outline>0</outline>
			</PolyStyle>
		</Style>
		<Style id="circle_style105">
			<PolyStyle>
				<color>fffbfbfb</color>
				<outline>0</outline>
			</PolyStyle>
		</Style>
		<Style id="circle_style106">
			<PolyStyle>
				<color>fffbfbfb</color>
				<outline>0</outline>
			</PolyStyle>
		</Style>
		<Style id="circle_style107">
			<PolyStyle>
				<color>fffbfbfb</color>
				<outline>0</outline>
			</PolyStyle>
		</Style>
		<Style id="circle_style108">
			<PolyStyle>
				<color>fffbfbfb</color>
				<outline>0</outline>
			</PolyStyle>
		</Style>
		<Style id="circle_style109">
			<PolyStyle>
				<color>fffbfbfb</color>
				<outline>0</outline>
			</PolyStyle>
		</Style>
		<Style id="circle_style110">
			<PolyStyle>
				<color>fffbfbfb</color>
				<outline>0</outline>
			</PolyStyle>
		</Style>
		<Style id="circle_style111">
			<PolyStyle>
				<color>fffafafa</color>
				<outline>0</outline>
			</PolyStyle>
		</Style>
		<Style id="circle_style112">
			<PolyStyle>
				<color>fffbfbfb</color>
				<outline>0</outline>
			</PolyStyle>
		</Style>
		<Style id="circle_style113">
			<PolyStyle>
				<color>fffbfbfb</color>
				<outline>0</outline>
			</PolyStyle>
		</Style>
		<Style id="circle_style114">
			<PolyStyle>
				<color>fffafafa</color>
				<outline>0</outline>
			</PolyStyle>
		</Style>
		<Style id="circle_style115">
			<PolyStyle>
				<color>fffafafa</color>
				<outline>0</outline>
			</PolyStyle>
		</Style>
		<Style id="circle_style116">
			<PolyStyle>
				<color>fffbfbfb</color>
				<outline>0</outline>
			</PolyStyle>
		</Style>
		<Style id="circle_style117">
			<PolyStyle>
				<color>fffbfbfb</color>
				<outline>0</outline>
			</PolyStyle>
		</Style>
		<Style id="circle_style118">
			<PolyStyle>
				<color>fffafafa</color>
				<outline>0</outline>
			</PolyStyle>
		</Style>
		<Style id="circle_style119">
			<PolyStyle>
				<color>fffafafa</color>
				<outline>0</outline>
			</PolyStyle>
		</Style>
		<Style id="circle_style120">
			<PolyStyle>
				<color>fffbfbfb</color>
				<outline>0</outline>
			</PolyStyle>
		</Style>
		<Style id="circle_style121">
			<PolyStyle>
				<color>fffbfbfb</color>
				<outline>0</outline>
			</PolyStyle>
		</Style>
		<Style id="circle_style122">
			<PolyStyle>
				<color>fffafafa</color>
				<outline>0</outline>
			</PolyStyle>
		</Style>
		<Style id="circle_style123">
			<PolyStyle>
				<color>fffafafa</color>
				<outline>0</outline>
			</PolyStyle>
		</Style>
		<Style id="circle_style124">
			<PolyStyle>
				<color>fffbfbfb</color>
				<outline>0</outline>
			</PolyStyle>
		</Style>
		<Style id="circle_style125">
			<PolyStyle>
				<color>fffbfbfb</color>
				<outline>0</outline>
			</PolyStyle>
		</Style>
		<Style id="circle_style126">
			<PolyStyle>
				<color>fffafafa</color>
				<outline>0</outline>
			</PolyStyle>
		</Style>
		<Style id="circle_style127">
			<PolyStyle>
				<color>fffbfbfb</color>
				<outline>0</outline>
			</PolyStyle>
		</Style>
		<Style id="circle_style128">
			<PolyStyle>
				<color>fffafafa</color>
				<outline>0</outline>
			</PolyStyle>
		</Style>
		<Style id="circle_style129">
			<PolyStyle>
				<color>fffbfbfb</color>
				<outline>0</outline>
			</PolyStyle>
		</Style>
		<Style id="circle_style130">
			<PolyStyle>
				<color>fffbfbfb</color>
				<outline>0</outline>
			</PolyStyle>
		</Style>
		<Style id="circle_style131">
			<PolyStyle>
				<color>fffafafa</color>
				<outline>0</outline>
			</PolyStyle>
		</Style>
		<Style id="circle_style132">
			<PolyStyle>
				<color>fffbfbfb</color>
				<outline>0</outline>
			</PolyStyle>
		</Style>
		<Style id="circle_style133">
			<PolyStyle>
				<color>fff9f9f9</color>
				<outline>0</outline>
			</PolyStyle>
		</Style>
		<Style id="circle_style134">
			<PolyStyle>
				<color>fffbfbfb</color>
				<outline>0</outline>
			</PolyStyle>
		</Style>
		<Style id="circle_style135">
			<PolyStyle>
				<color>fffbfbfb</color>
				<outline>0</outline>
			</PolyStyle>
		</Style>
		<Style id="circle_style136">
			<PolyStyle>
				<color>fffbfbfb</color>
				<outline>0</outline>
			</PolyStyle>
		</Style>
		<Style id="circle_style137">
			<PolyStyle>
				<color>fffafafa</color>
				<outline>0</outline>
			</PolyStyle>
		</Style>
		<Style id="circle_style138">
			<PolyStyle>
				<color>fffbfbfb</color>
				<outline>0</outline>
			</PolyStyle>
		</Style>
		<Style id="circle_style139">
			<PolyStyle>
				<color>fff8f8f8</color>
				<outline>0</outline>
			</PolyStyle>
		</Style>
		<Style id="circle_style140">
			<PolyStyle>
				<color>fffbfbfb</color>
				<outline>0</outline>
			</PolyStyle>
		</Style>
		<Style id="circle_style141">
			<PolyStyle>
				<color>fffbfbfb</color>
				<outline>0</outline>
			</PolyStyle>
		</Style>
		<Style id="circle_style142">
			<PolyStyle>
				<color>fffbfbfb</color>
				<outline>0</outline>
			</PolyStyle>
		</Style>
		<Style id="circle_style143">
			<PolyStyle>
				<color>fffafafa</color>
				<outline>0</outline>
			</PolyStyle>
		</Style>
		<Style id="circle_style144">
			<PolyStyle>
				<color>fffafafa</color>
				<outline>0</outline>
			</PolyStyle>
		</Style>
		<Style id="circle_style145">
			<PolyStyle>
				<color>fffbfbfb</color>
				<outline>0</outline>
			</PolyStyle>
		</Style>
		<Style id="circle_style146">
			<PolyStyle>
				<color>fff8f8f8</color>
				<outline>0</outline>
			</PolyStyle>
		</Style>
		<Style id="circle_style147">
			<PolyStyle>
				<color>fffafafa</color>
				<outline>0</outline>
			</PolyStyle>
		</Style>
		<Style id="circle_style148">
			<PolyStyle>
				<color>fffbfbfb</color>
				<outline>0</outline>
			</PolyStyle>
		</Style>
		<Style id="circle_style149">
			<PolyStyle>
				<color>fffbfbfb</color>
				<outline>0</outline>
			</PolyStyle>
		</Style>
		<Style id="circle_style150">
			<PolyStyle>
				<color>fffafafa</color>
				<outline>0</outline>
			</PolyStyle>
		</Style>
		<Style id="circle_style151">
			<PolyStyle>
				<color>fffafafa</color>
				<outline>0</outline>
			</PolyStyle>
		</Style>
		<Style id="circle_style152">
			<PolyStyle>
				<color>fffbfbfb</color>
				<outline>0</outline>
			</PolyStyle>
		</Style>
		<Style id="circle_style153">
			<PolyStyle>
				<color>fff8f8f8</color>
				<outline>0</outline>
			</PolyStyle>
		</Style>
		<Style id="circle_style154">
			<PolyStyle>
				<color>fffafafa</color>
				<outline>0</outline>
			</PolyStyle>
		</Style>
		<Style id="circle_style155">
			<PolyStyle>
				<color>fffbfbfb</color>
				<outline>0</outline>
			</PolyStyle>
		</Style>
		<Style id="circle_style156">
			<PolyStyle>
				<color>fffbfbfb</color>
				<outline>0</outline>
			</PolyStyle>
		</Style>
		<Style id="circle_style157">
			<PolyStyle>
				<color>fffafafa</color>
				<outline>0</outline>
			</PolyStyle>
		</Style>
		<Style id="circle_style158">
			<PolyStyle>
				<color>fffafafa</color>
				<outline>0</outline>
			</PolyStyle>
		</Style>
		<Style id="circle_style159">
			<PolyStyle>
				<color>fffafafa</color>
				<outline>0</outline>
			</PolyStyle>
		</Style>
		<Style id="circle_style160">
			<PolyStyle>
				<color>fff6f6f6</color>
				<outline>0</outline>
			</PolyStyle>
		</Style>
		<Style id="circle_style161">
			<PolyStyle>
				<color>fffafafa</color>
				<outline>0</outline>
			</PolyStyle>
		</Style>
		<Style id="circle_style162">
			<PolyStyle>
				<color>fffbfbfb</color>
				<outline>0</outline>
			</PolyStyle>
		</Style>
		<Style id="circle_style163">
			<PolyStyle>
				<color>fffafafa</color>
				<outline>0</outline>
			</PolyStyle>
		</Style>
		<Style id="circle_style164">
			<PolyStyle>
				<color>fffafafa</color>
				<outline>0</outline>
			</PolyStyle>
		</Style>
		<Style id="circle_style165">
			<PolyStyle>
				<color>fffafafa</color>
				<outline>0</outline>
			</PolyStyle>
		</Style>
		<Style id="circle_style166">
			<PolyStyle>
				<color>fffafafa</color>
				<outline>0</outline>
			</PolyStyle>
		</Style>
		<Style id="circle_style167">
			<PolyStyle>
				<color>fff6f6f6</color>
				<outline>0</outline>
			</PolyStyle>
		</Style>
		<Style id="circle_style168">
			<PolyStyle>
				<color>fffafafa</color>
				<outline>0</outline>
			</PolyStyle>
		</Style>
		<Style id="circle_style169">
			<PolyStyle>
				<color>fffafafa</color>
				<outline>0</outline>
			</PolyStyle>
		</Style>
		<Style id="circle_style170">
			<PolyStyle>
				<color>fffafafa</color>
				<outline>0</outline>
			</PolyStyle>
		</Style>
		<Style id="circle_style171">
			<PolyStyle>
				<color>fffafafa</color>
				<outline>0</outline>
			</PolyStyle>
		</Style>
		<Style id="circle_style172">
			<PolyStyle>
				<color>fffafafa</color>
				<outline>0</outline>
			</PolyStyle>
		</Style>
		<Style id="circle_style173">
			<PolyStyle>
				<color>fffafafa</color>
				<outline>0</outline>
			</PolyStyle>
		</Style>
		<Style id="circle_style174">
			<PolyStyle>
				<color>fffafafa</color>
				<outline>0</outline>
			</PolyStyle>
		</Style>
		<Style id="circle_style175">
			<PolyStyle>
				<color>fffafafa</color>
				<outline>0</outline>
			</PolyStyle>
		</Style>
		<Style id="circle_style176">
			<PolyStyle>
				<color>fffbfbfb</color>
				<outline>0</outline>
			</PolyStyle>
		</Style>
		<Style id="circle_style177">
			<PolyStyle>
				<color>fffafafa</color>
				<outline>0</outline>
			</PolyStyle>
		</Style>
		<Style id="circle_style178">
			<PolyStyle>
				<color>fffafafa</color>
				<outline>0</outline>
			</PolyStyle>
		</Style>
		<Folder>
			<name>Places</name>
			<Placemark>
				<name>USA</name>
				<Point>
					<altitudeMode>relativeToGround</altitudeMode>
					<coordinates>-77.03667,38.89511,0.0</coordinates>
				</Point>
			</Placemark>
			<Placemark>
				<name>Cambodia</name>
				<Point>
					<altitudeMode>relativeToGround</altitudeMode>
					<coordinates>105.6,12.25,0.0</coordinates>
				</Point>
			</Placemark>
			<Placemark>
				<name>Canada</name>
				<Point>
					<altitudeMode>relativeToGround</altitudeMode>
					<coordinates>-75.666664,45.4,0.0</coordinates>
				</Point>
			</Placemark>
			<Placemark>
				<name>Uruguay</name>
				<Point>
					<altitudeMode>relativeToGround</altitudeMode>
					<coordinates>-56.181946,-34.88361,0.0</coordinates>
				</Point>
			</Placemark>
			<Placemark>
				<name>Argentine</name>
				<Point>
					<altitudeMode>relativeToGround</altitudeMode>
					<coordinates>-58.381668,-34.603333,0.0</coordinates>
				</Point>
			</Placemark>
			<Placemark>
				<name>Peru</name>
				<Point>
					<altitudeMode>relativeToGround</altitudeMode>
					<coordinates>-77.01667,-10.033333,0.0</coordinates>
				</Point>
			</Placemark>
			<Placemark>
				<name>SouthAfrica</name>
				<Point>
					<altitudeMode>relativeToGround</altitudeMode>
					<coordinates>18.45,-33.916668,0.0</coordinates>
				</Point>
			</Placemark>
			<Placemark>
				<name>Nicaragua</name>
				<Point>
					<altitudeMode>relativeToGround</altitudeMode>
					<coordinates>-86.25139,12.136389,0.0</coordinates>
				</Point>
			</Placemark>
			<Placemark>
				<name>Kolkata</name>
				<Point>
					<altitudeMode>relativeToGround</altitudeMode>
					<coordinates>88.337776,22.541111,0.0</coordinates>
				</Point>
			</Placemark>
			<Placemark>
				<name>China</name>
				<Point>
					<altitudeMode>relativeToGround</altitudeMode>
					<coordinates>116.39167,39.91389,0.0</coordinates>
				</Point>
			</Placemark>
			<Placemark>
				<name>India</name>
				<Point>
					<altitudeMode>relativeToGround</altitudeMode>
					<coordinates>77.21667,28.666668,0.0</coordinates>
				</Point>
			</Placemark>
		</Folder>
		<Folder>
			<name>Branches</name>
			<Folder>
				<name>Kolkata:Peru</name>
				<Placemark>
					<TimeSpan>
						<begin>1963-03-18</begin>
						<end></end>
					</TimeSpan>
					<styleUrl>branch_style1</styleUrl>
					<LineString>
						<tessellate>1</tessellate>
						<altitudeMode>relativeToGround</altitudeMode>
						<coordinates>						88.33777618408203,22.54111099243164,0.0						 						86.93438662055189,22.20591730613611,288551.0180708408						</coordinates>
					</LineString>
				</Placemark>
				<Placemark>
					<TimeSpan>
						<begin>1963-05-22</begin>
						<end></end>
					</TimeSpan>
					<styleUrl>branch_style1</styleUrl>
					<LineString>
						<tessellate>1</tessellate>
						<altitudeMode>relativeToGround</altitudeMode>
						<coordinates>						86.93438662055189,22.20591730613611,288551.0180708408						 						85.52333816712141,21.87093507928393,571272.7226453009						</coordinates>
					</LineString>
				</Placemark>
				<Placemark>
					<TimeSpan>
						<begin>1963-07-27</begin>
						<end></end>
					</TimeSpan>
					<styleUrl>branch_style1</styleUrl>
					<LineString>
						<tessellate>1</tessellate>
						<altitudeMode>relativeToGround</altitudeMode>
						<coordinates>						85.52333816712141,21.87093507928393,571272.7226453009						 						84.10468959463738,21.53616502860893,848165.1137233805						</coordinates>
					</LineString>
				</Placemark>
				<Placemark>
					<TimeSpan>
						<begin>1963-09-30</begin>
						<end></end>
					</TimeSpan>
					<styleUrl>branch_style1</styleUrl>
					<LineString>
						<tessellate>1</tessellate>
						<altitudeMode>relativeToGround</altitudeMode>
						<coordinates>						84.10468959463738,21.53616502860893,848165.1137233805						 						82.67850070188288,21.201607848102,1119228.1913050795						</coordinates>
					</LineString>
				</Placemark>
				<Placemark>
					<TimeSpan>
						<begin>1963-12-05</begin>
						<end></end>
					</TimeSpan>
					<styleUrl>branch_style1</styleUrl>
					<LineString>
						<tessellate>1</tessellate>
						<altitudeMode>relativeToGround</altitudeMode>
						<coordinates>						82.67850070188288,21.201607848102,1119228.1913050795						 						81.24483230974899,20.86726420842489,1384461.9553903977						</coordinates>
					</LineString>
				</Placemark>
				<Placemark>
					<TimeSpan>
						<begin>1964-02-08</begin>
						<end></end>
					</TimeSpan>
					<styleUrl>branch_style1</styleUrl>
					<LineString>
						<tessellate>1</tessellate>
						<altitudeMode>relativeToGround</altitudeMode>
						<coordinates>						81.24483230974899,20.86726420842489,1384461.9553903977						 						79.80374625519268,20.53313475631444,1643866.4059793355						</coordinates>
					</LineString>
				</Placemark>
				<Placemark>
					<TimeSpan>
						<begin>1964-04-14</begin>
						<end></end>
					</TimeSpan>
					<styleUrl>branch_style1</styleUrl>
					<LineString>
						<tessellate>1</tessellate>
						<altitudeMode>relativeToGround</altitudeMode>
						<coordinates>						79.80374625519268,20.53313475631444,1643866.4059793355						 						78.35530538498273,20.199220113976757,1897441.5430718926						</coordinates>
					</LineString>
				</Placemark>
				<Placemark>
					<TimeSpan>
						<begin>1964-06-18</begin>
						<end></end>
					</TimeSpan>
					<styleUrl>branch_style1</styleUrl>
					<LineString>
						<tessellate>1</tessellate>
						<altitudeMode>relativeToGround</altitudeMode>
						<coordinates>						78.35530538498273,20.199220113976757,1897441.5430718926						 						76.89957354923439,19.865520878470736,2145187.366668069						</coordinates>
					</LineString>
				</Placemark>
				<Placemark>
					<TimeSpan>
						<begin>1964-08-23</begin>
						<end></end>
					</TimeSpan>
					<styleUrl>branch_style1</styleUrl>
					<LineString>
						<tessellate>1</tessellate>
						<altitudeMode>relativeToGround</altitudeMode>
						<coordinates>						76.89957354923439,19.865520878470736,2145187.366668069						 						75.43661559473469,19.532037621080157,2387103.876767865						</coordinates>
					</LineString>
				</Placemark>
				<Placemark>
					<TimeSpan>
						<begin>1964-10-27</begin>
						<end></end>
					</TimeSpan>
					<styleUrl>branch_style1</styleUrl>
					<LineString>
						<tessellate>1</tessellate>
						<altitudeMode>relativeToGround</altitudeMode>
						<coordinates>						75.43661559473469,19.532037621080157,2387103.876767865						 						73.96649735806074,19.198770886673756,2623191.0733712795						</coordinates>
					</LineString>
				</Placemark>
				<Placemark>
					<TimeSpan>
						<begin>1965-01-01</begin>
						<end></end>
					</TimeSpan>
					<styleUrl>branch_style1</styleUrl>
					<LineString>
						<tessellate>1</tessellate>
						<altitudeMode>relativeToGround</altitudeMode>
						<coordinates>						73.96649735806074,19.198770886673756,2623191.0733712795						 						72.48928565849249,18.865721193052405,2853448.9564783145						</coordinates>
					</LineString>
				</Placemark>
				<Placemark>
					<TimeSpan>
						<begin>1965-03-07</begin>
						<end></end>
					</TimeSpan>
					<styleUrl>branch_style1</styleUrl>
					<LineString>
						<tessellate>1</tessellate>
						<altitudeMode>relativeToGround</altitudeMode>
						<coordinates>						72.48928565849249,18.865721193052405,2853448.9564783145						 						71.0050482907217,18.53288903028268,3077877.5260889684						</coordinates>
					</LineString>
				</Placemark>
				<Placemark>
					<TimeSpan>
						<begin>1965-05-12</begin>
						<end></end>
					</TimeSpan>
					<styleUrl>branch_style1</styleUrl>
					<LineString>
						<tessellate>1</tessellate>
						<altitudeMode>relativeToGround</altitudeMode>
						<coordinates>						71.0050482907217,18.53288903028268,3077877.5260889684						 						69.51385401735965,18.200274860015817,3296476.7822032417						</coordinates>
					</LineString>
				</Placemark>
				<Placemark>
					<TimeSpan>
						<begin>1965-07-16</begin>
						<end></end>
					</TimeSpan>
					<styleUrl>branch_style1</styleUrl>
					<LineString>
						<tessellate>1</tessellate>
						<altitudeMode>relativeToGround</altitudeMode>
						<coordinates>						69.51385401735965,18.200274860015817,3296476.7822032417						 						68.0157725612459,17.8678791147912,3509246.7248211345						</coordinates>
					</LineString>
				</Placemark>
				<Placemark>
					<TimeSpan>
						<begin>1965-09-20</begin>
						<end></end>
					</TimeSpan>
					<styleUrl>branch_style1</styleUrl>
					<LineString>
						<tessellate>1</tessellate>
						<altitudeMode>relativeToGround</altitudeMode>
						<coordinates>						68.0157725612459,17.8678791147912,3509246.7248211345						 						66.5108745975599,17.535702197323268,3716187.3539426466						</coordinates>
					</LineString>
				</Placemark>
				<Placemark>
					<TimeSpan>
						<begin>1965-11-24</begin>
						<end></end>
					</TimeSpan>
					<styleUrl>branch_style1</styleUrl>
					<LineString>
						<tessellate>1</tessellate>
						<altitudeMode>relativeToGround</altitudeMode>
						<coordinates>						66.5108745975599,17.535702197323268,3716187.3539426466						 						64.99923174573837,17.20374447977078,3917298.669567778						</coordinates>
					</LineString>
				</Placemark>
				<Placemark>
					<TimeSpan>
						<begin>1966-01-29</begin>
						<end></end>
					</TimeSpan>
					<styleUrl>branch_style1</styleUrl>
					<LineString>
						<tessellate>1</tessellate>
						<altitudeMode>relativeToGround</altitudeMode>
						<coordinates>						64.99923174573837,17.20374447977078,3917298.669567778						 						63.48091656120066,16.872006302987256,4112580.6716965283						</coordinates>
					</LineString>
				</Placemark>
				<Placemark>
					<TimeSpan>
						<begin>1966-04-04</begin>
						<end></end>
					</TimeSpan>
					<styleUrl>branch_style1</styleUrl>
					<LineString>
						<tessellate>1</tessellate>
						<altitudeMode>relativeToGround</altitudeMode>
						<coordinates>						63.48091656120066,16.872006302987256,4112580.6716965283						 						61.95600252688512,16.54048797575124,4302033.3603289						</coordinates>
					</LineString>
				</Placemark>
				<Placemark>
					<TimeSpan>
						<begin>1966-06-09</begin>
						<end></end>
					</TimeSpan>
					<styleUrl>branch_style1</styleUrl>
					<LineString>
						<tessellate>1</tessellate>
						<altitudeMode>relativeToGround</altitudeMode>
						<coordinates>						61.95600252688512,16.54048797575124,4302033.3603289						 						60.42456404459874,16.209189773975087,4485656.735464889						</coordinates>
					</LineString>
				</Placemark>
				<Placemark>
					<TimeSpan>
						<begin>1966-08-13</begin>
						<end></end>
					</TimeSpan>
					<styleUrl>branch_style1</styleUrl>
					<LineString>
						<tessellate>1</tessellate>
						<altitudeMode>relativeToGround</altitudeMode>
						<coordinates>						60.42456404459874,16.209189773975087,4485656.735464889						 						58.886676426183776,15.878111939890701,4663450.797104497						</coordinates>
					</LineString>
				</Placemark>
				<Placemark>
					<TimeSpan>
						<begin>1966-10-18</begin>
						<end></end>
					</TimeSpan>
					<styleUrl>branch_style1</styleUrl>
					<LineString>
						<tessellate>1</tessellate>
						<altitudeMode>relativeToGround</altitudeMode>
						<coordinates>						58.886676426183776,15.878111939890701,4663450.797104497						 						57.34241588450341,15.547254681210635,4835415.545247726						</coordinates>
					</LineString>
				</Placemark>
				<Placemark>
					<TimeSpan>
						<begin>1966-12-22</begin>
						<end></end>
					</TimeSpan>
					<styleUrl>branch_style1</styleUrl>
					<LineString>
						<tessellate>1</tessellate>
						<altitudeMode>relativeToGround</altitudeMode>
						<coordinates>						57.34241588450341,15.547254681210635,4835415.545247726						 						55.79185952424995,15.216618170262825,5001550.979894574						</coordinates>
					</LineString>
				</Placemark>
				<Placemark>
					<TimeSpan>
						<begin>1967-02-26</begin>
						<end></end>
					</TimeSpan>
					<styleUrl>branch_style1</styleUrl>
					<LineString>
						<tessellate>1</tessellate>
						<altitudeMode>relativeToGround</altitudeMode>
						<coordinates>						55.79185952424995,15.216618170262825,5001550.979894574						 						54.23508533257963,14.886202543097012,5161857.10104504						</coordinates>
					</LineString>
				</Placemark>
				<Placemark>
					<TimeSpan>
						<begin>1967-05-02</begin>
						<end></end>
					</TimeSpan>
					<styleUrl>branch_style1</styleUrl>
					<LineString>
						<tessellate>1</tessellate>
						<altitudeMode>relativeToGround</altitudeMode>
						<coordinates>						54.23508533257963,14.886202543097012,5161857.10104504						 						52.672172169575845,14.556007898560907,5316333.908699128						</coordinates>
					</LineString>
				</Placemark>
				<Placemark>
					<TimeSpan>
						<begin>1967-07-07</begin>
						<end></end>
					</TimeSpan>
					<styleUrl>branch_style1</styleUrl>
					<LineString>
						<tessellate>1</tessellate>
						<altitudeMode>relativeToGround</altitudeMode>
						<coordinates>						52.672172169575845,14.556007898560907,5316333.908699128						 						51.103199758545735,14.22603429734377,5464981.402856833						</coordinates>
					</LineString>
				</Placemark>
				<Placemark>
					<TimeSpan>
						<begin>1967-09-10</begin>
						<end></end>
					</TimeSpan>
					<styleUrl>branch_style1</styleUrl>
					<LineString>
						<tessellate>1</tessellate>
						<altitudeMode>relativeToGround</altitudeMode>
						<coordinates>						51.103199758545735,14.22603429734377,5464981.402856833						 						49.52824867615296,13.896281760985088,5607799.583518159						</coordinates>
					</LineString>
				</Placemark>
				<Placemark>
					<TimeSpan>
						<begin>1967-11-15</begin>
						<end></end>
					</TimeSpan>
					<styleUrl>branch_style1</styleUrl>
					<LineString>
						<tessellate>1</tessellate>
						<altitudeMode>relativeToGround</altitudeMode>
						<coordinates>						49.52824867615296,13.896281760985088,5607799.583518159						 						47.94740034239096,13.566750270845748,5744788.450683102						</coordinates>
					</LineString>
				</Placemark>
				<Placemark>
					<TimeSpan>
						<begin>1968-01-19</begin>
						<end></end>
					</TimeSpan>
					<styleUrl>branch_style1</styleUrl>
					<LineString>
						<tessellate>1</tessellate>
						<altitudeMode>relativeToGround</altitudeMode>
						<coordinates>						47.94740034239096,13.566750270845748,5744788.450683102						 						46.36073701039985,13.237439767038857,5875948.004351667						</coordinates>
					</LineString>
				</Placemark>
				<Placemark>
					<TimeSpan>
						<begin>1968-03-25</begin>
						<end></end>
					</TimeSpan>
					<styleUrl>branch_style1</styleUrl>
					<LineString>
						<tessellate>1</tessellate>
						<altitudeMode>relativeToGround</altitudeMode>
						<coordinates>						46.36073701039985,13.237439767038857,5875948.004351667						 						44.76834175613239,12.908350147317169,6001278.24452385						</coordinates>
					</LineString>
				</Placemark>
				<Placemark>
					<TimeSpan>
						<begin>1968-05-29</begin>
						<end></end>
					</TimeSpan>
					<styleUrl>branch_style1</styleUrl>
					<LineString>
						<tessellate>1</tessellate>
						<altitudeMode>relativeToGround</altitudeMode>
						<coordinates>						44.76834175613239,12.908350147317169,6001278.24452385						 						43.170298467871724,12.579481265913786,6120779.171199653						</coordinates>
					</LineString>
				</Placemark>
				<Placemark>
					<TimeSpan>
						<begin>1968-08-03</begin>
						<end></end>
					</TimeSpan>
					<styleUrl>branch_style1</styleUrl>
					<LineString>
						<tessellate>1</tessellate>
						<altitudeMode>relativeToGround</altitudeMode>
						<coordinates>						43.170298467871724,12.579481265913786,6120779.171199653						 						41.5666918356064,12.250832932332544,6234450.784379074						</coordinates>
					</LineString>
				</Placemark>
				<Placemark>
					<TimeSpan>
						<begin>1968-10-07</begin>
						<end></end>
					</TimeSpan>
					<styleUrl>branch_style1</styleUrl>
					<LineString>
						<tessellate>1</tessellate>
						<altitudeMode>relativeToGround</altitudeMode>
						<coordinates>						41.5666918356064,12.250832932332544,6234450.784379074						 						39.95760734026662,11.922404910084099,6342293.084062116						</coordinates>
					</LineString>
				</Placemark>
				<Placemark>
					<TimeSpan>
						<begin>1968-12-12</begin>
						<end></end>
					</TimeSpan>
					<styleUrl>branch_style1</styleUrl>
					<LineString>
						<tessellate>1</tessellate>
						<altitudeMode>relativeToGround</altitudeMode>
						<coordinates>						39.95760734026662,11.922404910084099,6342293.084062116						 						38.3431312428268,11.594196915363447,6444306.070248779						</coordinates>
					</LineString>
				</Placemark>
				<Placemark>
					<TimeSpan>
						<begin>1969-02-15</begin>
						<end></end>
					</TimeSpan>
					<styleUrl>branch_style1</styleUrl>
					<LineString>
						<tessellate>1</tessellate>
						<altitudeMode>relativeToGround</altitudeMode>
						<coordinates>						38.3431312428268,11.594196915363447,6444306.070248779						 						36.723350573279376,11.266208615664205,6540489.742939057						</coordinates>
					</LineString>
				</Placemark>
				<Placemark>
					<TimeSpan>
						<begin>1969-04-22</begin>
						<end></end>
					</TimeSpan>
					<styleUrl>branch_style1</styleUrl>
					<LineString>
						<tessellate>1</tessellate>
						<altitudeMode>relativeToGround</altitudeMode>
						<coordinates>						36.723350573279376,11.266208615664205,6540489.742939057						 						35.09835311948466,10.938439628324499,6630844.102132957						</coordinates>
					</LineString>
				</Placemark>
				<Placemark>
					<TimeSpan>
						<begin>1969-06-26</begin>
						<end></end>
					</TimeSpan>
					<styleUrl>branch_style1</styleUrl>
					<LineString>
						<tessellate>1</tessellate>
						<altitudeMode>relativeToGround</altitudeMode>
						<coordinates>						35.09835311948466,10.938439628324499,6630844.102132957						 						33.4682274159023,10.61088951899889,6715369.147830477						</coordinates>
					</LineString>
				</Placemark>
				<Placemark>
					<TimeSpan>
						<begin>1969-08-31</begin>
						<end></end>
					</TimeSpan>
					<styleUrl>branch_style1</styleUrl>
					<LineString>
						<tessellate>1</tessellate>
						<altitudeMode>relativeToGround</altitudeMode>
						<coordinates>						33.4682274159023,10.61088951899889,6715369.147830477						 						31.83306273220995,10.283557800050197,6794064.880031615						</coordinates>
					</LineString>
				</Placemark>
				<Placemark>
					<TimeSpan>
						<begin>1969-11-04</begin>
						<end></end>
					</TimeSpan>
					<styleUrl>branch_style1</styleUrl>
					<LineString>
						<tessellate>1</tessellate>
						<altitudeMode>relativeToGround</altitudeMode>
						<coordinates>						31.83306273220995,10.283557800050197,6794064.880031615						 						30.19294906181516,9.956443928854494,6866931.298736373						</coordinates>
					</LineString>
				</Placemark>
				<Placemark>
					<TimeSpan>
						<begin>1970-01-09</begin>
						<end></end>
					</TimeSpan>
					<styleUrl>branch_style1</styleUrl>
					<LineString>
						<tessellate>1</tessellate>
						<altitudeMode>relativeToGround</altitudeMode>
						<coordinates>						30.19294906181516,9.956443928854494,6866931.298736373						 						28.547977110265627,9.629547306011899,6933968.40394475						</coordinates>
					</LineString>
				</Placemark>
				<Placemark>
					<TimeSpan>
						<begin>1970-03-15</begin>
						<end></end>
					</TimeSpan>
					<styleUrl>branch_style1</styleUrl>
					<LineString>
						<tessellate>1</tessellate>
						<altitudeMode>relativeToGround</altitudeMode>
						<coordinates>						28.547977110265627,9.629547306011899,6933968.40394475						 						26.898238283565696,9.302867273455057,6995176.195656746						</coordinates>
					</LineString>
				</Placemark>
				<Placemark>
					<TimeSpan>
						<begin>1970-05-20</begin>
						<end></end>
					</TimeSpan>
					<styleUrl>branch_style1</styleUrl>
					<LineString>
						<tessellate>1</tessellate>
						<altitudeMode>relativeToGround</altitudeMode>
						<coordinates>						26.898238283565696,9.302867273455057,6995176.195656746						 						25.24382467640405,8.976403112446363,7050554.673872363						</coordinates>
					</LineString>
				</Placemark>
				<Placemark>
					<TimeSpan>
						<begin>1970-07-24</begin>
						<end></end>
					</TimeSpan>
					<styleUrl>branch_style1</styleUrl>
					<LineString>
						<tessellate>1</tessellate>
						<altitudeMode>relativeToGround</altitudeMode>
						<coordinates>						25.24382467640405,8.976403112446363,7050554.673872363						 						23.58482906030097,8.650154041454105,7100103.838591599						</coordinates>
					</LineString>
				</Placemark>
				<Placemark>
					<TimeSpan>
						<begin>1970-09-28</begin>
						<end></end>
					</TimeSpan>
					<styleUrl>branch_style1</styleUrl>
					<LineString>
						<tessellate>1</tessellate>
						<altitudeMode>relativeToGround</altitudeMode>
						<coordinates>						23.58482906030097,8.650154041454105,7100103.838591599						 						21.921344871681423,8.324119213896628,7143823.689814452						</coordinates>
					</LineString>
				</Placemark>
				<Placemark>
					<TimeSpan>
						<begin>1970-12-02</begin>
						<end></end>
					</TimeSpan>
					<styleUrl>branch_style1</styleUrl>
					<LineString>
						<tessellate>1</tessellate>
						<altitudeMode>relativeToGround</altitudeMode>
						<coordinates>						21.921344871681423,8.324119213896628,7143823.689814452						 						20.253466199882574,7.998297715742518,7181714.227540927						</coordinates>
					</LineString>
				</Placemark>
				<Placemark>
					<TimeSpan>
						<begin>1971-02-06</begin>
						<end></end>
					</TimeSpan>
					<styleUrl>branch_style1</styleUrl>
					<LineString>
						<tessellate>1</tessellate>
						<altitudeMode>relativeToGround</altitudeMode>
						<coordinates>						20.253466199882574,7.998297715742518,7181714.227540927						 						18.581287775103405,7.67268856295347,7213775.451771021						</coordinates>
					</LineString>
				</Placemark>
				<Placemark>
					<TimeSpan>
						<begin>1971-04-12</begin>
						<end></end>
					</TimeSpan>
					<styleUrl>branch_style1</styleUrl>
					<LineString>
						<tessellate>1</tessellate>
						<altitudeMode>relativeToGround</altitudeMode>
						<coordinates>						18.581287775103405,7.67268856295347,7213775.451771021						 						16.904904956305078,7.347290698755059,7240007.362504732						</coordinates>
					</LineString>
				</Placemark>
				<Placemark>
					<TimeSpan>
						<begin>1971-06-17</begin>
						<end></end>
					</TimeSpan>
					<styleUrl>branch_style1</styleUrl>
					<LineString>
						<tessellate>1</tessellate>
						<altitudeMode>relativeToGround</altitudeMode>
						<coordinates>						16.904904956305078,7.347290698755059,7240007.362504732						 						15.224413719070986,7.022102990719025,7260409.9597420655						</coordinates>
					</LineString>
				</Placemark>
				<Placemark>
					<TimeSpan>
						<begin>1971-08-21</begin>
						<end></end>
					</TimeSpan>
					<styleUrl>branch_style1</styleUrl>
					<LineString>
						<tessellate>1</tessellate>
						<altitudeMode>relativeToGround</altitudeMode>
						<coordinates>						15.224413719070986,7.022102990719025,7260409.9597420655						 						13.539910643437176,6.697124227638684,7274983.243483017						</coordinates>
					</LineString>
				</Placemark>
				<Placemark>
					<TimeSpan>
						<begin>1971-10-26</begin>
						<end></end>
					</TimeSpan>
					<styleUrl>branch_style1</styleUrl>
					<LineString>
						<tessellate>1</tessellate>
						<altitudeMode>relativeToGround</altitudeMode>
						<coordinates>						13.539910643437176,6.697124227638684,7274983.243483017						 						11.851492901702134,6.372353116177163,7283727.213727587						</coordinates>
					</LineString>
				</Placemark>
				<Placemark>
					<TimeSpan>
						<begin>1971-12-30</begin>
						<end></end>
					</TimeSpan>
					<styleUrl>branch_style1</styleUrl>
					<LineString>
						<tessellate>1</tessellate>
						<altitudeMode>relativeToGround</altitudeMode>
						<coordinates>						11.851492901702134,6.372353116177163,7283727.213727587						 						10.159258246228413,6.047788277265547,7286641.870475778						</coordinates>
					</LineString>
				</Placemark>
				<Placemark>
					<TimeSpan>
						<begin>1972-03-05</begin>
						<end></end>
					</TimeSpan>
					<styleUrl>branch_style1</styleUrl>
					<LineString>
						<tessellate>1</tessellate>
						<altitudeMode>relativeToGround</altitudeMode>
						<coordinates>						10.159258246228413,6.047788277265547,7286641.870475778						 						8.46330499724691,5.723428242225397,7283727.213727587						</coordinates>
					</LineString>
				</Placemark>
				<Placemark>
					<TimeSpan>
						<begin>1972-05-09</begin>
						<end></end>
					</TimeSpan>
					<styleUrl>branch_style1</styleUrl>
					<LineString>
						<tessellate>1</tessellate>
						<altitudeMode>relativeToGround</altitudeMode>
						<coordinates>						8.46330499724691,5.723428242225397,7283727.213727587						 						6.763732030677428,5.399271448586955,7274983.243483016						</coordinates>
					</LineString>
				</Placemark>
				<Placemark>
					<TimeSpan>
						<begin>1972-07-13</begin>
						<end></end>
					</TimeSpan>
					<styleUrl>branch_style1</styleUrl>
					<LineString>
						<tessellate>1</tessellate>
						<altitudeMode>relativeToGround</altitudeMode>
						<coordinates>						6.763732030677428,5.399271448586955,7274983.243483016						 						5.060638765979161,5.075316235570663,7260409.9597420655						</coordinates>
					</LineString>
				</Placemark>
				<Placemark>
					<TimeSpan>
						<begin>1972-09-17</begin>
						<end></end>
					</TimeSpan>
					<styleUrl>branch_style1</styleUrl>
					<LineString>
						<tessellate>1</tessellate>
						<altitudeMode>relativeToGround</altitudeMode>
						<coordinates>						5.060638765979161,5.075316235570663,7260409.9597420655						 						3.3541251540458616,4.751560839195636,7240007.362504732						</coordinates>
					</LineString>
				</Placemark>
				<Placemark>
					<TimeSpan>
						<begin>1972-11-21</begin>
						<end></end>
					</TimeSpan>
					<styleUrl>branch_style1</styleUrl>
					<LineString>
						<tessellate>1</tessellate>
						<altitudeMode>relativeToGround</altitudeMode>
						<coordinates>						3.3541251540458616,4.751560839195636,7240007.362504732						 						1.6442916651626776,4.428003386973808,7213775.451771019						</coordinates>
					</LineString>
				</Placemark>
				<Placemark>
					<TimeSpan>
						<begin>1973-01-26</begin>
						<end></end>
					</TimeSpan>
					<styleUrl>branch_style1</styleUrl>
					<LineString>
						<tessellate>1</tessellate>
						<altitudeMode>relativeToGround</altitudeMode>
						<coordinates>						1.6442916651626776,4.428003386973808,7213775.451771019						 						-0.06876072295771556,4.1046418921431265,7181714.227540927						</coordinates>
					</LineString>
				</Placemark>
				<Placemark>
					<TimeSpan>
						<begin>1973-04-01</begin>
						<end></end>
					</TimeSpan>
					<styleUrl>branch_style1</styleUrl>
					<LineString>
						<tessellate>1</tessellate>
						<altitudeMode>relativeToGround</altitudeMode>
						<coordinates>						-0.06876072295771556,4.1046418921431265,7181714.227540927						 						-1.7849305370401631,3.7814742473866447,7143823.689814452						</coordinates>
					</LineString>
				</Placemark>
				<Placemark>
					<TimeSpan>
						<begin>1973-06-06</begin>
						<end></end>
					</TimeSpan>
					<styleUrl>branch_style1</styleUrl>
					<LineString>
						<tessellate>1</tessellate>
						<altitudeMode>relativeToGround</altitudeMode>
						<coordinates>						-1.7849305370401631,3.7814742473866447,7143823.689814452						 						-3.5041158199908606,3.458498217977053,7100103.838591598						</coordinates>
					</LineString>
				</Placemark>
				<Placemark>
					<TimeSpan>
						<begin>1973-08-10</begin>
						<end></end>
					</TimeSpan>
					<styleUrl>branch_style1</styleUrl>
					<LineString>
						<tessellate>1</tessellate>
						<altitudeMode>relativeToGround</altitudeMode>
						<coordinates>						-3.5041158199908606,3.458498217977053,7100103.838591598						 						-5.226214142496963,3.135711434277491,7050554.673872361						</coordinates>
					</LineString>
				</Placemark>
				<Placemark>
					<TimeSpan>
						<begin>1973-10-15</begin>
						<end></end>
					</TimeSpan>
					<styleUrl>branch_style1</styleUrl>
					<LineString>
						<tessellate>1</tessellate>
						<altitudeMode>relativeToGround</altitudeMode>
						<coordinates>						-5.226214142496963,3.135711434277491,7050554.673872361						 						-6.951122614454294,2.8131113835193435,6995176.1956567485						</coordinates>
					</LineString>
				</Placemark>
				<Placemark>
					<TimeSpan>
						<begin>1973-12-19</begin>
						<end></end>
					</TimeSpan>
					<styleUrl>branch_style1</styleUrl>
					<LineString>
						<tessellate>1</tessellate>
						<altitudeMode>relativeToGround</altitudeMode>
						<coordinates>						-6.951122614454294,2.8131113835193435,6995176.1956567485						 						-8.678737896193327,2.490695400765868,6933968.403944749						</coordinates>
					</LineString>
				</Placemark>
				<Placemark>
					<TimeSpan>
						<begin>1974-02-23</begin>
						<end></end>
					</TimeSpan>
					<styleUrl>branch_style1</styleUrl>
					<LineString>
						<tessellate>1</tessellate>
						<altitudeMode>relativeToGround</altitudeMode>
						<coordinates>						-8.678737896193327,2.490695400765868,6933968.403944749						 						-10.40895620947078,2.168460658956377,6866931.298736371						</coordinates>
					</LineString>
				</Placemark>
				<Placemark>
					<TimeSpan>
						<begin>1974-04-29</begin>
						<end></end>
					</TimeSpan>
					<styleUrl>branch_style1</styleUrl>
					<LineString>
						<tessellate>1</tessellate>
						<altitudeMode>relativeToGround</altitudeMode>
						<coordinates>						-10.40895620947078,2.168460658956377,6866931.298736371						 						-12.141673348188025,1.8464041579091588,6794064.880031617						</coordinates>
					</LineString>
				</Placemark>
				<Placemark>
					<TimeSpan>
						<begin>1974-07-04</begin>
						<end></end>
					</TimeSpan>
					<styleUrl>branch_style1</styleUrl>
					<LineString>
						<tessellate>1</tessellate>
						<altitudeMode>relativeToGround</altitudeMode>
						<coordinates>						-12.141673348188025,1.8464041579091588,6794064.880031617						 						-13.8767846887936,1.5245227121414853,6715369.147830477						</coordinates>
					</LineString>
				</Placemark>
				<Placemark>
					<TimeSpan>
						<begin>1974-09-07</begin>
						<end></end>
					</TimeSpan>
					<styleUrl>branch_style1</styleUrl>
					<LineString>
						<tessellate>1</tessellate>
						<altitudeMode>relativeToGround</altitudeMode>
						<coordinates>						-13.8767846887936,1.5245227121414853,6715369.147830477						 						-15.614185200321135,1.2028129373414376,6630844.102132957						</coordinates>
					</LineString>
				</Placemark>
				<Placemark>
					<TimeSpan>
						<begin>1974-11-12</begin>
						<end></end>
					</TimeSpan>
					<styleUrl>branch_style1</styleUrl>
					<LineString>
						<tessellate>1</tessellate>
						<altitudeMode>relativeToGround</altitudeMode>
						<coordinates>						-15.614185200321135,1.2028129373414376,6630844.102132957						 						-17.353769454006528,0.8812712352979484,6540489.742939061						</coordinates>
					</LineString>
				</Placemark>
				<Placemark>
					<TimeSpan>
						<begin>1975-01-16</begin>
						<end></end>
					</TimeSpan>
					<styleUrl>branch_style1</styleUrl>
					<LineString>
						<tessellate>1</tessellate>
						<altitudeMode>relativeToGround</altitudeMode>
						<coordinates>						-17.353769454006528,0.8812712352979484,6540489.742939061						 						-19.09543163241977,0.5598937770612514,6444306.070248779						</coordinates>
					</LineString>
				</Placemark>
				<Placemark>
					<TimeSpan>
						<begin>1975-03-23</begin>
						<end></end>
					</TimeSpan>
					<styleUrl>branch_style1</styleUrl>
					<LineString>
						<tessellate>1</tessellate>
						<altitudeMode>relativeToGround</altitudeMode>
						<coordinates>						-19.09543163241977,0.5598937770612514,6444306.070248779						 						-20.839065538036646,0.238676484064507,6342293.084062116						</coordinates>
					</LineString>
				</Placemark>
				<Placemark>
					<TimeSpan>
						<begin>1975-05-27</begin>
						<end></end>
					</TimeSpan>
					<styleUrl>branch_style1</styleUrl>
					<LineString>
						<tessellate>1</tessellate>
						<altitudeMode>relativeToGround</altitudeMode>
						<coordinates>						-20.839065538036646,0.238676484064507,6342293.084062116						 						-22.584564601163052,-0.08238499311321393,6234450.784379076						</coordinates>
					</LineString>
				</Placemark>
				<Placemark>
					<TimeSpan>
						<begin>1975-08-01</begin>
						<end></end>
					</TimeSpan>
					<styleUrl>branch_style1</styleUrl>
					<LineString>
						<tessellate>1</tessellate>
						<altitudeMode>relativeToGround</altitudeMode>
						<coordinates>						-22.584564601163052,-0.08238499311321393,6234450.784379076						 						-24.331821887109744,-0.40329529872422376,6120779.171199653						</coordinates>
					</LineString>
				</Placemark>
				<Placemark>
					<TimeSpan>
						<begin>1975-10-05</begin>
						<end></end>
					</TimeSpan>
					<styleUrl>branch_style1</styleUrl>
					<LineString>
						<tessellate>1</tessellate>
						<altitudeMode>relativeToGround</altitudeMode>
						<coordinates>						-24.331821887109744,-0.40329529872422376,6120779.171199653						 						-26.080730102497107,-0.7240593990279295,6001278.244523849						</coordinates>
					</LineString>
				</Placemark>
				<Placemark>
					<TimeSpan>
						<begin>1975-12-10</begin>
						<end></end>
					</TimeSpan>
					<styleUrl>branch_style1</styleUrl>
					<LineString>
						<tessellate>1</tessellate>
						<altitudeMode>relativeToGround</altitudeMode>
						<coordinates>						-26.080730102497107,-0.7240593990279295,6001278.244523849						 						-27.831181600546444,-1.044682613217848,5875948.00435167						</coordinates>
					</LineString>
				</Placemark>
				<Placemark>
					<TimeSpan>
						<begin>1976-02-13</begin>
						<end></end>
					</TimeSpan>
					<styleUrl>branch_style1</styleUrl>
					<LineString>
						<tessellate>1</tessellate>
						<altitudeMode>relativeToGround</altitudeMode>
						<coordinates>						-27.831181600546444,-1.044682613217848,5875948.00435167						 						-29.583068385186863,-1.3651706487714124,5744788.450683104						</coordinates>
					</LineString>
				</Placemark>
				<Placemark>
					<TimeSpan>
						<begin>1976-04-19</begin>
						<end></end>
					</TimeSpan>
					<styleUrl>branch_style1</styleUrl>
					<LineString>
						<tessellate>1</tessellate>
						<altitudeMode>relativeToGround</altitudeMode>
						<coordinates>						-29.583068385186863,-1.3651706487714124,5744788.450683104						 						-31.336282113770825,-1.6855296420433354,5607799.583518159						</coordinates>
					</LineString>
				</Placemark>
				<Placemark>
					<TimeSpan>
						<begin>1976-06-23</begin>
						<end></end>
					</TimeSpan>
					<styleUrl>branch_style1</styleUrl>
					<LineString>
						<tessellate>1</tessellate>
						<altitudeMode>relativeToGround</altitudeMode>
						<coordinates>						-31.336282113770825,-1.6855296420433354,5607799.583518159						 						-33.09071409814902,-2.005766205112797,5464981.402856836						</coordinates>
					</LineString>
				</Placemark>
				<Placemark>
					<TimeSpan>
						<begin>1976-08-28</begin>
						<end></end>
					</TimeSpan>
					<styleUrl>branch_style1</styleUrl>
					<LineString>
						<tessellate>1</tessellate>
						<altitudeMode>relativeToGround</altitudeMode>
						<coordinates>						-33.09071409814902,-2.005766205112797,5464981.402856836						 						-34.846255303796916,-2.325887480137352,5316333.908699129						</coordinates>
					</LineString>
				</Placemark>
				<Placemark>
					<TimeSpan>
						<begin>1976-11-01</begin>
						<end></end>
					</TimeSpan>
					<styleUrl>branch_style1</styleUrl>
					<LineString>
						<tessellate>1</tessellate>
						<altitudeMode>relativeToGround</altitudeMode>
						<coordinates>						-34.846255303796916,-2.325887480137352,5316333.908699129						 						-36.60279634661596,-2.6459012027797844,5161857.101045042						</coordinates>
					</LineString>
				</Placemark>
				<Placemark>
					<TimeSpan>
						<begin>1977-01-06</begin>
						<end></end>
					</TimeSpan>
					<styleUrl>branch_style1</styleUrl>
					<LineString>
						<tessellate>1</tessellate>
						<altitudeMode>relativeToGround</altitudeMode>
						<coordinates>						-36.60279634661596,-2.6459012027797844,5161857.101045042						 						-38.360227486938,-2.9658157766829594,5001550.979894575						</coordinates>
					</LineString>
				</Placemark>
				<Placemark>
					<TimeSpan>
						<begin>1977-03-12</begin>
						<end></end>
					</TimeSpan>
					<styleUrl>branch_style1</styleUrl>
					<LineString>
						<tessellate>1</tessellate>
						<altitudeMode>relativeToGround</altitudeMode>
						<coordinates>						-38.360227486938,-2.9658157766829594,5001550.979894575						 						-40.1184386201398,-3.285640361506585,4835415.545247726						</coordinates>
					</LineString>
				</Placemark>
				<Placemark>
					<TimeSpan>
						<begin>1977-05-17</begin>
						<end></end>
					</TimeSpan>
					<styleUrl>branch_style1</styleUrl>
					<LineString>
						<tessellate>1</tessellate>
						<altitudeMode>relativeToGround</altitudeMode>
						<coordinates>						-40.1184386201398,-3.285640361506585,4835415.545247726						 						-41.8773192631162,-3.605384977758415,4663450.7971044965						</coordinates>
					</LineString>
				</Placemark>
				<Placemark>
					<TimeSpan>
						<begin>1977-07-21</begin>
						<end></end>
					</TimeSpan>
					<styleUrl>branch_style1</styleUrl>
					<LineString>
						<tessellate>1</tessellate>
						<altitudeMode>relativeToGround</altitudeMode>
						<coordinates>						-41.8773192631162,-3.605384977758415,4663450.7971044965						 						-43.63675853564122,-3.92506063262256,4485656.73546489						</coordinates>
					</LineString>
				</Placemark>
				<Placemark>
					<TimeSpan>
						<begin>1977-09-25</begin>
						<end></end>
					</TimeSpan>
					<styleUrl>branch_style1</styleUrl>
					<LineString>
						<tessellate>1</tessellate>
						<altitudeMode>relativeToGround</altitudeMode>
						<coordinates>						-43.63675853564122,-3.92506063262256,4485656.73546489						 						-45.39664513535775,-4.244679472315322,4302033.360328902						</coordinates>
					</LineString>
				</Placemark>
				<Placemark>
					<TimeSpan>
						<begin>1977-11-29</begin>
						<end></end>
					</TimeSpan>
					<styleUrl>branch_style1</styleUrl>
					<LineString>
						<tessellate>1</tessellate>
						<altitudeMode>relativeToGround</altitudeMode>
						<coordinates>						-45.39664513535775,-4.244679472315322,4302033.360328902						 						-47.156867304730895,-4.5642549683430715,4112580.671696529						</coordinates>
					</LineString>
				</Placemark>
				<Placemark>
					<TimeSpan>
						<begin>1978-02-03</begin>
						<end></end>
					</TimeSpan>
					<styleUrl>branch_style1</styleUrl>
					<LineString>
						<tessellate>1</tessellate>
						<altitudeMode>relativeToGround</altitudeMode>
						<coordinates>						-47.156867304730895,-4.5642549683430715,4112580.671696529						 						-48.917312787734204,-4.883802147640503,3917298.6695677824						</coordinates>
					</LineString>
				</Placemark>
				<Placemark>
					<TimeSpan>
						<begin>1978-04-09</begin>
						<end></end>
					</TimeSpan>
					<styleUrl>branch_style1</styleUrl>
					<LineString>
						<tessellate>1</tessellate>
						<altitudeMode>relativeToGround</altitudeMode>
						<coordinates>						-48.917312787734204,-4.883802147640503,3917298.6695677824						 						-50.67786877323275,-5.203337880310702,3716187.3539426476						</coordinates>
					</LineString>
				</Placemark>
				<Placemark>
					<TimeSpan>
						<begin>1978-06-14</begin>
						<end></end>
					</TimeSpan>
					<styleUrl>branch_style1</styleUrl>
					<LineString>
						<tessellate>1</tessellate>
						<altitudeMode>relativeToGround</altitudeMode>
						<coordinates>						-50.67786877323275,-5.203337880310702,3716187.3539426476						 						-52.4384218208495,-5.522881244178813,3509246.7248211354						</coordinates>
					</LineString>
				</Placemark>
				<Placemark>
					<TimeSpan>
						<begin>1978-08-18</begin>
						<end></end>
					</TimeSpan>
					<styleUrl>branch_style1</styleUrl>
					<LineString>
						<tessellate>1</tessellate>
						<altitudeMode>relativeToGround</altitudeMode>
						<coordinates>						-52.4384218208495,-5.522881244178813,3509246.7248211354						 						-54.19885776334801,-5.842453993607188,3296476.782203246						</coordinates>
					</LineString>
				</Placemark>
				<Placemark>
					<TimeSpan>
						<begin>1978-10-23</begin>
						<end></end>
					</TimeSpan>
					<styleUrl>branch_style1</styleUrl>
					<LineString>
						<tessellate>1</tessellate>
						<altitudeMode>relativeToGround</altitudeMode>
						<coordinates>						-54.19885776334801,-5.842453993607188,3296476.782203246						 						-55.95906157688851,-6.162081172691679,3077877.5260889716						</coordinates>
					</LineString>
				</Placemark>
				<Placemark>
					<TimeSpan>
						<begin>1978-12-27</begin>
						<end></end>
					</TimeSpan>
					<styleUrl>branch_style1</styleUrl>
					<LineString>
						<tessellate>1</tessellate>
						<altitudeMode>relativeToGround</altitudeMode>
						<coordinates>						-55.95906157688851,-6.162081172691679,3077877.5260889716						 						-57.7189172062956,-6.481791933023578,2853448.9564783163						</coordinates>
					</LineString>
				</Placemark>
				<Placemark>
					<TimeSpan>
						<begin>1979-03-03</begin>
						<end></end>
					</TimeSpan>
					<styleUrl>branch_style1</styleUrl>
					<LineString>
						<tessellate>1</tessellate>
						<altitudeMode>relativeToGround</altitudeMode>
						<coordinates>						-57.7189172062956,-6.481791933023578,2853448.9564783163						 						-59.47830732562042,-6.801620649037256,2623191.0733712837						</coordinates>
					</LineString>
				</Placemark>
				<Placemark>
					<TimeSpan>
						<begin>1979-05-07</begin>
						<end></end>
					</TimeSpan>
					<styleUrl>branch_style1</styleUrl>
					<LineString>
						<tessellate>1</tessellate>
						<altitudeMode>relativeToGround</altitudeMode>
						<coordinates>						-59.47830732562042,-6.801620649037256,2623191.0733712837						 						-61.23711300269143,-7.121608479786953,2387103.8767678663						</coordinates>
					</LineString>
				</Placemark>
				<Placemark>
					<TimeSpan>
						<begin>1979-07-12</begin>
						<end></end>
					</TimeSpan>
					<styleUrl>branch_style1</styleUrl>
					<LineString>
						<tessellate>1</tessellate>
						<altitudeMode>relativeToGround</altitudeMode>
						<coordinates>						-61.23711300269143,-7.121608479786953,2387103.8767678663						 						-62.99521321585914,-7.4418056252432265,2145187.366668068						</coordinates>
					</LineString>
				</Placemark>
				<Placemark>
					<TimeSpan>
						<begin>1979-09-15</begin>
						<end></end>
					</TimeSpan>
					<styleUrl>branch_style1</styleUrl>
					<LineString>
						<tessellate>1</tessellate>
						<altitudeMode>relativeToGround</altitudeMode>
						<coordinates>						-62.99521321585914,-7.4418056252432265,2145187.366668068						 						-64.7524841329284,-7.762274711296461,1897441.5430718958						</coordinates>
					</LineString>
				</Placemark>
				<Placemark>
					<TimeSpan>
						<begin>1979-11-20</begin>
						<end></end>
					</TimeSpan>
					<styleUrl>branch_style1</styleUrl>
					<LineString>
						<tessellate>1</tessellate>
						<altitudeMode>relativeToGround</altitudeMode>
						<coordinates>						-64.7524841329284,-7.762274711296461,1897441.5430718958						 						-66.50879798624358,-8.08309610986451,1643866.405979339						</coordinates>
					</LineString>
				</Placemark>
				<Placemark>
					<TimeSpan>
						<begin>1980-01-24</begin>
						<end></end>
					</TimeSpan>
					<styleUrl>branch_style1</styleUrl>
					<LineString>
						<tessellate>1</tessellate>
						<altitudeMode>relativeToGround</altitudeMode>
						<coordinates>						-66.50879798624358,-8.08309610986451,1643866.405979339						 						-68.26402121395334,-8.404376806984127,1384461.9553903975						</coordinates>
					</LineString>
				</Placemark>
				<Placemark>
					<TimeSpan>
						<begin>1980-03-30</begin>
						<end></end>
					</TimeSpan>
					<styleUrl>branch_style1</styleUrl>
					<LineString>
						<tessellate>1</tessellate>
						<altitudeMode>relativeToGround</altitudeMode>
						<coordinates>						-68.26402121395334,-8.404376806984127,1384461.9553903975						 						-70.01801114583756,-8.72626636737759,1119228.1913050823						</coordinates>
					</LineString>
				</Placemark>
				<Placemark>
					<TimeSpan>
						<begin>1980-06-03</begin>
						<end></end>
					</TimeSpan>
					<styleUrl>branch_style1</styleUrl>
					<LineString>
						<tessellate>1</tessellate>
						<altitudeMode>relativeToGround</altitudeMode>
						<coordinates>						-70.01801114583756,-8.72626636737759,1119228.1913050823						 						-71.77060943966055,-9.048988867014371,848165.1137233824						</coordinates>
					</LineString>
				</Placemark>
				<Placemark>
					<TimeSpan>
						<begin>1980-08-08</begin>
						<end></end>
					</TimeSpan>
					<styleUrl>branch_style1</styleUrl>
					<LineString>
						<tessellate>1</tessellate>
						<altitudeMode>relativeToGround</altitudeMode>
						<coordinates>						-71.77060943966055,-9.048988867014371,848165.1137233824						 						-73.52162691347858,-9.372917408735717,571272.7226453014						</coordinates>
					</LineString>
				</Placemark>
				<Placemark>
					<TimeSpan>
						<begin>1980-10-12</begin>
						<end></end>
					</TimeSpan>
					<styleUrl>branch_style1</styleUrl>
					<LineString>
						<tessellate>1</tessellate>
						<altitudeMode>relativeToGround</altitudeMode>
						<coordinates>						-73.52162691347858,-9.372917408735717,571272.7226453014						 						-75.27079845492263,-9.698797681396695,288551.01807083935						</coordinates>
					</LineString>
				</Placemark>
				<Placemark>
					<TimeSpan>
						<begin>1980-12-17</begin>
						<end></end>
					</TimeSpan>
					<styleUrl>branch_style1</styleUrl>
					<LineString>
						<tessellate>1</tessellate>
						<altitudeMode>relativeToGround</altitudeMode>
						<coordinates>						-75.27079845492263,-9.698797681396695,288551.01807083935						 						-77.01667022705078,-10.033332824707031,3.725290298461914E-9						</coordinates>
					</LineString>
				</Placemark>
			</Folder>
			<Folder>
				<name>China:Kolkata</name>
				<Placemark>
					<TimeSpan>
						<begin>1946-06-16</begin>
						<end></end>
					</TimeSpan>
					<styleUrl>branch_style2</styleUrl>
					<LineString>
						<tessellate>1</tessellate>
						<altitudeMode>relativeToGround</altitudeMode>
						<coordinates>						116.39167022705078,39.91389083862305,0.0						 						116.1492775291173,39.73975006943083,51468.94830004703						</coordinates>
					</LineString>
				</Placemark>
				<Placemark>
					<TimeSpan>
						<begin>1946-08-16</begin>
						<end></end>
					</TimeSpan>
					<styleUrl>branch_style2</styleUrl>
					<LineString>
						<tessellate>1</tessellate>
						<altitudeMode>relativeToGround</altitudeMode>
						<coordinates>						116.1492775291173,39.73975006943083,51468.94830004703						 						115.90596314951377,39.5656139990565,101898.11986675976						</coordinates>
					</LineString>
				</Placemark>
				<Placemark>
					<TimeSpan>
						<begin>1946-10-16</begin>
						<end></end>
					</TimeSpan>
					<styleUrl>branch_style2</styleUrl>
					<LineString>
						<tessellate>1</tessellate>
						<altitudeMode>relativeToGround</altitudeMode>
						<coordinates>						115.90596314951377,39.5656139990565,101898.11986675976						 						115.66173093244002,39.39148267744947,151287.5147001382						</coordinates>
					</LineString>
				</Placemark>
				<Placemark>
					<TimeSpan>
						<begin>1946-12-16</begin>
						<end></end>
					</TimeSpan>
					<styleUrl>branch_style2</styleUrl>
					<LineString>
						<tessellate>1</tessellate>
						<altitudeMode>relativeToGround</altitudeMode>
						<coordinates>						115.66173093244002,39.39148267744947,151287.5147001382						 						115.41658476153071,39.217356155220386,199637.13280018241						</coordinates>
					</LineString>
				</Placemark>
				<Placemark>
					<TimeSpan>
						<begin>1947-02-15</begin>
						<end></end>
					</TimeSpan>
					<styleUrl>branch_style2</styleUrl>
					<LineString>
						<tessellate>1</tessellate>
						<altitudeMode>relativeToGround</altitudeMode>
						<coordinates>						115.41658476153071,39.217356155220386,199637.13280018241						 						115.17052855955978,39.04323448365979,246946.9741668923						</coordinates>
					</LineString>
				</Placemark>
				<Placemark>
					<TimeSpan>
						<begin>1947-04-17</begin>
						<end></end>
					</TimeSpan>
					<styleUrl>branch_style2</styleUrl>
					<LineString>
						<tessellate>1</tessellate>
						<altitudeMode>relativeToGround</altitudeMode>
						<coordinates>						115.17052855955978,39.04323448365979,246946.9741668923						 						114.92356628814164,38.86911771475746,293217.0388002679						</coordinates>
					</LineString>
				</Placemark>
				<Placemark>
					<TimeSpan>
						<begin>1947-06-18</begin>
						<end></end>
					</TimeSpan>
					<styleUrl>branch_style2</styleUrl>
					<LineString>
						<tessellate>1</tessellate>
						<altitudeMode>relativeToGround</altitudeMode>
						<coordinates>						114.92356628814164,38.86911771475746,293217.0388002679						 						114.67570194742909,38.69500590122281,338447.32670030923						</coordinates>
					</LineString>
				</Placemark>
				<Placemark>
					<TimeSpan>
						<begin>1947-08-18</begin>
						<end></end>
					</TimeSpan>
					<styleUrl>branch_style2</styleUrl>
					<LineString>
						<tessellate>1</tessellate>
						<altitudeMode>relativeToGround</altitudeMode>
						<coordinates>						114.67570194742909,38.69500590122281,338447.32670030923						 						114.42693957580853,38.52089909650604,382637.83786701626						</coordinates>
					</LineString>
				</Placemark>
				<Placemark>
					<TimeSpan>
						<begin>1947-10-18</begin>
						<end></end>
					</TimeSpan>
					<styleUrl>branch_style2</styleUrl>
					<LineString>
						<tessellate>1</tessellate>
						<altitudeMode>relativeToGround</altitudeMode>
						<coordinates>						114.42693957580853,38.52089909650604,382637.83786701626						 						114.1772832495919,38.346797354820396,425788.57230038906						</coordinates>
					</LineString>
				</Placemark>
				<Placemark>
					<TimeSpan>
						<begin>1947-12-18</begin>
						<end></end>
					</TimeSpan>
					<styleUrl>branch_style2</styleUrl>
					<LineString>
						<tessellate>1</tessellate>
						<altitudeMode>relativeToGround</altitudeMode>
						<coordinates>						114.1772832495919,38.346797354820396,425788.57230038906						 						113.9267370827056,38.172700731165364,467899.5300004275						</coordinates>
					</LineString>
				</Placemark>
				<Placemark>
					<TimeSpan>
						<begin>1948-02-17</begin>
						<end></end>
					</TimeSpan>
					<styleUrl>branch_style2</styleUrl>
					<LineString>
						<tessellate>1</tessellate>
						<altitudeMode>relativeToGround</altitudeMode>
						<coordinates>						113.9267370827056,38.172700731165364,467899.5300004275						 						113.6753052263759,37.998609281350966,508970.7109671317						</coordinates>
					</LineString>
				</Placemark>
				<Placemark>
					<TimeSpan>
						<begin>1948-04-18</begin>
						<end></end>
					</TimeSpan>
					<styleUrl>branch_style2</styleUrl>
					<LineString>
						<tessellate>1</tessellate>
						<altitudeMode>relativeToGround</altitudeMode>
						<coordinates>						113.6753052263759,37.998609281350966,508970.7109671317						 						113.42299186881205,37.824523062023246,549002.1152005016						</coordinates>
					</LineString>
				</Placemark>
				<Placemark>
					<TimeSpan>
						<begin>1948-06-18</begin>
						<end></end>
					</TimeSpan>
					<styleUrl>branch_style2</styleUrl>
					<LineString>
						<tessellate>1</tessellate>
						<altitudeMode>relativeToGround</altitudeMode>
						<coordinates>						113.42299186881205,37.824523062023246,549002.1152005016						 						113.16980123488568,37.65044213069097,587993.7427005372						</coordinates>
					</LineString>
				</Placemark>
				<Placemark>
					<TimeSpan>
						<begin>1948-08-19</begin>
						<end></end>
					</TimeSpan>
					<styleUrl>branch_style2</styleUrl>
					<LineString>
						<tessellate>1</tessellate>
						<altitudeMode>relativeToGround</altitudeMode>
						<coordinates>						113.16980123488568,37.65044213069097,587993.7427005372						 						112.9157375858076,37.47636654575349,625945.5934672386						</coordinates>
					</LineString>
				</Placemark>
				<Placemark>
					<TimeSpan>
						<begin>1948-10-19</begin>
						<end></end>
					</TimeSpan>
					<styleUrl>branch_style2</styleUrl>
					<LineString>
						<tessellate>1</tessellate>
						<altitudeMode>relativeToGround</altitudeMode>
						<coordinates>						112.9157375858076,37.47636654575349,625945.5934672386						 						112.6608052188009,37.30229636653013,662857.6675006056						</coordinates>
					</LineString>
				</Placemark>
				<Placemark>
					<TimeSpan>
						<begin>1948-12-19</begin>
						<end></end>
					</TimeSpan>
					<styleUrl>branch_style2</styleUrl>
					<LineString>
						<tessellate>1</tessellate>
						<altitudeMode>relativeToGround</altitudeMode>
						<coordinates>						112.6608052188009,37.30229636653013,662857.6675006056						 						112.40500846677169,37.128231653290875,698729.9648006384						</coordinates>
					</LineString>
				</Placemark>
				<Placemark>
					<TimeSpan>
						<begin>1949-02-18</begin>
						<end></end>
					</TimeSpan>
					<styleUrl>branch_style2</styleUrl>
					<LineString>
						<tessellate>1</tessellate>
						<altitudeMode>relativeToGround</altitudeMode>
						<coordinates>						112.40500846677169,37.128231653290875,698729.9648006384						 						112.14835169797584,36.95417246728867,733562.4853673369						</coordinates>
					</LineString>
				</Placemark>
				<Placemark>
					<TimeSpan>
						<begin>1949-04-20</begin>
						<end></end>
					</TimeSpan>
					<styleUrl>branch_style2</styleUrl>
					<LineString>
						<tessellate>1</tessellate>
						<altitudeMode>relativeToGround</altitudeMode>
						<coordinates>						112.14835169797584,36.95417246728867,733562.4853673369						 						111.89083931568385,36.78011887079324,767355.2292007011						</coordinates>
					</LineString>
				</Placemark>
				<Placemark>
					<TimeSpan>
						<begin>1949-06-20</begin>
						<end></end>
					</TimeSpan>
					<styleUrl>branch_style2</styleUrl>
					<LineString>
						<tessellate>1</tessellate>
						<altitudeMode>relativeToGround</altitudeMode>
						<coordinates>						111.89083931568385,36.78011887079324,767355.2292007011						 						111.63247575784096,36.6060709271267,800108.196300731						</coordinates>
					</LineString>
				</Placemark>
				<Placemark>
					<TimeSpan>
						<begin>1949-08-21</begin>
						<end></end>
					</TimeSpan>
					<styleUrl>branch_style2</styleUrl>
					<LineString>
						<tessellate>1</tessellate>
						<altitudeMode>relativeToGround</altitudeMode>
						<coordinates>						111.63247575784096,36.6060709271267,800108.196300731						 						111.3732654967256,36.432028700701004,831821.3866674267						</coordinates>
					</LineString>
				</Placemark>
				<Placemark>
					<TimeSpan>
						<begin>1949-10-21</begin>
						<end></end>
					</TimeSpan>
					<styleUrl>branch_style2</styleUrl>
					<LineString>
						<tessellate>1</tessellate>
						<altitudeMode>relativeToGround</altitudeMode>
						<coordinates>						111.3732654967256,36.432028700701004,831821.3866674267						 						111.1132130386035,36.257992257057204,862494.800300788						</coordinates>
					</LineString>
				</Placemark>
				<Placemark>
					<TimeSpan>
						<begin>1949-12-21</begin>
						<end></end>
					</TimeSpan>
					<styleUrl>branch_style2</styleUrl>
					<LineString>
						<tessellate>1</tessellate>
						<altitudeMode>relativeToGround</altitudeMode>
						<coordinates>						111.1132130386035,36.257992257057204,862494.800300788						 						110.85232292337939,36.083961662906866,892128.4372008152						</coordinates>
					</LineString>
				</Placemark>
				<Placemark>
					<TimeSpan>
						<begin>1950-02-20</begin>
						<end></end>
					</TimeSpan>
					<styleUrl>branch_style2</styleUrl>
					<LineString>
						<tessellate>1</tessellate>
						<altitudeMode>relativeToGround</altitudeMode>
						<coordinates>						110.85232292337939,36.083961662906866,892128.4372008152						 						110.59059972424471,35.909936986175644,920722.2973675078						</coordinates>
					</LineString>
				</Placemark>
				<Placemark>
					<TimeSpan>
						<begin>1950-04-22</begin>
						<end></end>
					</TimeSpan>
					<styleUrl>branch_style2</styleUrl>
					<LineString>
						<tessellate>1</tessellate>
						<altitudeMode>relativeToGround</altitudeMode>
						<coordinates>						110.59059972424471,35.909936986175644,920722.2973675078						 						110.32804804732241,35.73591829604915,948276.3808008664						</coordinates>
					</LineString>
				</Placemark>
				<Placemark>
					<TimeSpan>
						<begin>1950-06-22</begin>
						<end></end>
					</TimeSpan>
					<styleUrl>branch_style2</styleUrl>
					<LineString>
						<tessellate>1</tessellate>
						<altitudeMode>relativeToGround</altitudeMode>
						<coordinates>						110.32804804732241,35.73591829604915,948276.3808008664						 						110.06467253130818,35.5619056630214,974790.6875008906						</coordinates>
					</LineString>
				</Placemark>
				<Placemark>
					<TimeSpan>
						<begin>1950-08-22</begin>
						<end></end>
					</TimeSpan>
					<styleUrl>branch_style2</styleUrl>
					<LineString>
						<tessellate>1</tessellate>
						<altitudeMode>relativeToGround</altitudeMode>
						<coordinates>						110.06467253130818,35.5619056630214,974790.6875008906						 						109.80047784710834,35.38789915894573,1000265.2174675806						</coordinates>
					</LineString>
				</Placemark>
				<Placemark>
					<TimeSpan>
						<begin>1950-10-23</begin>
						<end></end>
					</TimeSpan>
					<styleUrl>branch_style2</styleUrl>
					<LineString>
						<tessellate>1</tessellate>
						<altitudeMode>relativeToGround</altitudeMode>
						<coordinates>						109.80047784710834,35.38789915894573,1000265.2174675806						 						109.53546869747397,35.21389885708877,1024699.9707009362						</coordinates>
					</LineString>
				</Placemark>
				<Placemark>
					<TimeSpan>
						<begin>1950-12-23</begin>
						<end></end>
					</TimeSpan>
					<styleUrl>branch_style2</styleUrl>
					<LineString>
						<tessellate>1</tessellate>
						<altitudeMode>relativeToGround</altitudeMode>
						<coordinates>						109.53546869747397,35.21389885708877,1024699.9707009362						 						109.26964981663157,35.03990483218717,1048094.9472009577						</coordinates>
					</LineString>
				</Placemark>
				<Placemark>
					<TimeSpan>
						<begin>1951-02-22</begin>
						<end></end>
					</TimeSpan>
					<styleUrl>branch_style2</styleUrl>
					<LineString>
						<tessellate>1</tessellate>
						<altitudeMode>relativeToGround</altitudeMode>
						<coordinates>						109.26964981663157,35.03990483218717,1048094.9472009577						 						109.00302596990996,34.865917160507806,1070450.1469676448						</coordinates>
					</LineString>
				</Placemark>
				<Placemark>
					<TimeSpan>
						<begin>1951-04-24</begin>
						<end></end>
					</TimeSpan>
					<styleUrl>branch_style2</styleUrl>
					<LineString>
						<tessellate>1</tessellate>
						<altitudeMode>relativeToGround</altitudeMode>
						<coordinates>						109.00302596990996,34.865917160507806,1070450.1469676448						 						108.73560195336353,34.69193591991129,1091765.5700009975						</coordinates>
					</LineString>
				</Placemark>
				<Placemark>
					<TimeSpan>
						<begin>1951-06-24</begin>
						<end></end>
					</TimeSpan>
					<styleUrl>branch_style2</styleUrl>
					<LineString>
						<tessellate>1</tessellate>
						<altitudeMode>relativeToGround</altitudeMode>
						<coordinates>						108.73560195336353,34.69193591991129,1091765.5700009975						 						108.46738259339095,34.51796118991921,1112041.216301016						</coordinates>
					</LineString>
				</Placemark>
				<Placemark>
					<TimeSpan>
						<begin>1951-08-24</begin>
						<end></end>
					</TimeSpan>
					<styleUrl>branch_style2</styleUrl>
					<LineString>
						<tessellate>1</tessellate>
						<altitudeMode>relativeToGround</altitudeMode>
						<coordinates>						108.46738259339095,34.51796118991921,1112041.216301016						 						108.19837274635086,34.343993051785354,1131277.0858677002						</coordinates>
					</LineString>
				</Placemark>
				<Placemark>
					<TimeSpan>
						<begin>1951-10-24</begin>
						<end></end>
					</TimeSpan>
					<styleUrl>branch_style2</styleUrl>
					<LineString>
						<tessellate>1</tessellate>
						<altitudeMode>relativeToGround</altitudeMode>
						<coordinates>						108.19837274635086,34.343993051785354,1131277.0858677002						 						107.92857729817197,34.17003158857124,1149473.17870105						</coordinates>
					</LineString>
				</Placemark>
				<Placemark>
					<TimeSpan>
						<begin>1951-12-25</begin>
						<end></end>
					</TimeSpan>
					<styleUrl>branch_style2</styleUrl>
					<LineString>
						<tessellate>1</tessellate>
						<altitudeMode>relativeToGround</altitudeMode>
						<coordinates>						107.92857729817197,34.17003158857124,1149473.17870105						 						107.65800116396012,33.99607688522612,1166629.494801066						</coordinates>
					</LineString>
				</Placemark>
				<Placemark>
					<TimeSpan>
						<begin>1952-02-24</begin>
						<end></end>
					</TimeSpan>
					<styleUrl>branch_style2</styleUrl>
					<LineString>
						<tessellate>1</tessellate>
						<altitudeMode>relativeToGround</altitudeMode>
						<coordinates>						107.65800116396012,33.99607688522612,1166629.494801066						 						107.38664928759984,33.822129028672016,1182746.0341677475						</coordinates>
					</LineString>
				</Placemark>
				<Placemark>
					<TimeSpan>
						<begin>1952-04-25</begin>
						<end></end>
					</TimeSpan>
					<styleUrl>branch_style2</styleUrl>
					<LineString>
						<tessellate>1</tessellate>
						<altitudeMode>relativeToGround</altitudeMode>
						<coordinates>						107.38664928759984,33.822129028672016,1182746.0341677475						 						107.11452664135152,33.648188107894,1197822.7968010944						</coordinates>
					</LineString>
				</Placemark>
				<Placemark>
					<TimeSpan>
						<begin>1952-06-25</begin>
						<end></end>
					</TimeSpan>
					<styleUrl>branch_style2</styleUrl>
					<LineString>
						<tessellate>1</tessellate>
						<altitudeMode>relativeToGround</altitudeMode>
						<coordinates>						107.11452664135152,33.648188107894,1197822.7968010944						 						106.8416382254434,33.474254214036264,1211859.7827011072						</coordinates>
					</LineString>
				</Placemark>
				<Placemark>
					<TimeSpan>
						<begin>1952-08-25</begin>
						<end></end>
					</TimeSpan>
					<styleUrl>branch_style2</styleUrl>
					<LineString>
						<tessellate>1</tessellate>
						<altitudeMode>relativeToGround</altitudeMode>
						<coordinates>						106.8416382254434,33.474254214036264,1211859.7827011072						 						106.5679890676585,33.30032744050427,1224856.9918677858						</coordinates>
					</LineString>
				</Placemark>
				<Placemark>
					<TimeSpan>
						<begin>1952-10-25</begin>
						<end></end>
					</TimeSpan>
					<styleUrl>branch_style2</styleUrl>
					<LineString>
						<tessellate>1</tessellate>
						<altitudeMode>relativeToGround</altitudeMode>
						<coordinates>						106.5679890676585,33.30032744050427,1224856.9918677858						 						106.29358422291594,33.12640788307366,1236814.42430113						</coordinates>
					</LineString>
				</Placemark>
				<Placemark>
					<TimeSpan>
						<begin>1952-12-26</begin>
						<end></end>
					</TimeSpan>
					<styleUrl>branch_style2</styleUrl>
					<LineString>
						<tessellate>1</tessellate>
						<altitudeMode>relativeToGround</altitudeMode>
						<coordinates>						106.29358422291594,33.12640788307366,1236814.42430113						 						106.0184287728463,32.95249564000633,1247732.08000114						</coordinates>
					</LineString>
				</Placemark>
				<Placemark>
					<TimeSpan>
						<begin>1953-02-25</begin>
						<end></end>
					</TimeSpan>
					<styleUrl>branch_style2</styleUrl>
					<LineString>
						<tessellate>1</tessellate>
						<altitudeMode>relativeToGround</altitudeMode>
						<coordinates>						106.0184287728463,32.95249564000633,1247732.08000114						 						105.74252782536095,32.778590812174414,1257609.958967816						</coordinates>
					</LineString>
				</Placemark>
				<Placemark>
					<TimeSpan>
						<begin>1953-04-27</begin>
						<end></end>
					</TimeSpan>
					<styleUrl>branch_style2</styleUrl>
					<LineString>
						<tessellate>1</tessellate>
						<altitudeMode>relativeToGround</altitudeMode>
						<coordinates>						105.74252782536095,32.778590812174414,1257609.958967816						 						105.46588651421455,32.604693503192635,1266448.061201157						</coordinates>
					</LineString>
				</Placemark>
				<Placemark>
					<TimeSpan>
						<begin>1953-06-27</begin>
						<end></end>
					</TimeSpan>
					<styleUrl>branch_style2</styleUrl>
					<LineString>
						<tessellate>1</tessellate>
						<altitudeMode>relativeToGround</altitudeMode>
						<coordinates>						105.46588651421455,32.604693503192635,1266448.061201157						 						105.18850999856106,32.43080381955995,1274246.386701164						</coordinates>
					</LineString>
				</Placemark>
				<Placemark>
					<TimeSpan>
						<begin>1953-08-27</begin>
						<end></end>
					</TimeSpan>
					<styleUrl>branch_style2</styleUrl>
					<LineString>
						<tessellate>1</tessellate>
						<altitudeMode>relativeToGround</altitudeMode>
						<coordinates>						105.18850999856106,32.43080381955995,1274246.386701164						 						104.91040346250132,32.25692187081126,1281004.9354678371						</coordinates>
					</LineString>
				</Placemark>
				<Placemark>
					<TimeSpan>
						<begin>1953-10-27</begin>
						<end></end>
					</TimeSpan>
					<styleUrl>branch_style2</styleUrl>
					<LineString>
						<tessellate>1</tessellate>
						<altitudeMode>relativeToGround</altitudeMode>
						<coordinates>						104.91040346250132,32.25692187081126,1281004.9354678371						 						104.6315721146238,32.08304776967995,1286723.7075011758						</coordinates>
					</LineString>
				</Placemark>
				<Placemark>
					<TimeSpan>
						<begin>1953-12-27</begin>
						<end></end>
					</TimeSpan>
					<styleUrl>branch_style2</styleUrl>
					<LineString>
						<tessellate>1</tessellate>
						<altitudeMode>relativeToGround</altitudeMode>
						<coordinates>						104.6315721146238,32.08304776967995,1286723.7075011758						 						104.35202118753557,31.909181632272382,1291402.7028011798						</coordinates>
					</LineString>
				</Placemark>
				<Placemark>
					<TimeSpan>
						<begin>1954-02-27</begin>
						<end></end>
					</TimeSpan>
					<styleUrl>branch_style2</styleUrl>
					<LineString>
						<tessellate>1</tessellate>
						<altitudeMode>relativeToGround</altitudeMode>
						<coordinates>						104.35202118753557,31.909181632272382,1291402.7028011798						 						104.07175593738461,31.735323578255464,1295041.9213678497						</coordinates>
					</LineString>
				</Placemark>
				<Placemark>
					<TimeSpan>
						<begin>1954-04-29</begin>
						<end></end>
					</TimeSpan>
					<styleUrl>branch_style2</styleUrl>
					<LineString>
						<tessellate>1</tessellate>
						<altitudeMode>relativeToGround</altitudeMode>
						<coordinates>						104.07175593738461,31.735323578255464,1295041.9213678497						 						103.79078164337189,31.561473731058385,1297641.3632011856						</coordinates>
					</LineString>
				</Placemark>
				<Placemark>
					<TimeSpan>
						<begin>1954-06-29</begin>
						<end></end>
					</TimeSpan>
					<styleUrl>branch_style2</styleUrl>
					<LineString>
						<tessellate>1</tessellate>
						<altitudeMode>relativeToGround</altitudeMode>
						<coordinates>						103.79078164337189,31.561473731058385,1297641.3632011856						 						103.50910360725263,31.387632218090054,1299201.0283011873						</coordinates>
					</LineString>
				</Placemark>
				<Placemark>
					<TimeSpan>
						<begin>1954-08-29</begin>
						<end></end>
					</TimeSpan>
					<styleUrl>branch_style2</styleUrl>
					<LineString>
						<tessellate>1</tessellate>
						<altitudeMode>relativeToGround</altitudeMode>
						<coordinates>						103.50910360725263,31.387632218090054,1299201.0283011873						 						103.22672715282555,31.213799170973594,1299720.9166678542						</coordinates>
					</LineString>
				</Placemark>
				<Placemark>
					<TimeSpan>
						<begin>1954-10-29</begin>
						<end></end>
					</TimeSpan>
					<styleUrl>branch_style2</styleUrl>
					<LineString>
						<tessellate>1</tessellate>
						<altitudeMode>relativeToGround</altitudeMode>
						<coordinates>						103.22672715282555,31.213799170973594,1299720.9166678542						 						102.9436576254093,31.03997472579977,1299201.0283011869						</coordinates>
					</LineString>
				</Placemark>
				<Placemark>
					<TimeSpan>
						<begin>1954-12-29</begin>
						<end></end>
					</TimeSpan>
					<styleUrl>branch_style2</styleUrl>
					<LineString>
						<tessellate>1</tessellate>
						<altitudeMode>relativeToGround</altitudeMode>
						<coordinates>						102.9436576254093,31.03997472579977,1299201.0283011869						 						102.65990039130445,30.866159023401227,1297641.3632011856						</coordinates>
					</LineString>
				</Placemark>
				<Placemark>
					<TimeSpan>
						<begin>1955-02-28</begin>
						<end></end>
					</TimeSpan>
					<styleUrl>branch_style2</styleUrl>
					<LineString>
						<tessellate>1</tessellate>
						<altitudeMode>relativeToGround</altitudeMode>
						<coordinates>						102.65990039130445,30.866159023401227,1297641.3632011856						 						102.37546083724067,30.69235220964963,1295041.9213678502						</coordinates>
					</LineString>
				</Placemark>
				<Placemark>
					<TimeSpan>
						<begin>1955-05-01</begin>
						<end></end>
					</TimeSpan>
					<styleUrl>branch_style2</styleUrl>
					<LineString>
						<tessellate>1</tessellate>
						<altitudeMode>relativeToGround</altitudeMode>
						<coordinates>						102.37546083724067,30.69235220964963,1295041.9213678502						 						102.09034436980605,30.51855443577823,1291402.7028011798						</coordinates>
					</LineString>
				</Placemark>
				<Placemark>
					<TimeSpan>
						<begin>1955-07-01</begin>
						<end></end>
					</TimeSpan>
					<styleUrl>branch_style2</styleUrl>
					<LineString>
						<tessellate>1</tessellate>
						<altitudeMode>relativeToGround</altitudeMode>
						<coordinates>						102.09034436980605,30.51855443577823,1291402.7028011798						 						101.80455641485831,30.34476585873259,1286723.7075011753						</coordinates>
					</LineString>
				</Placemark>
				<Placemark>
					<TimeSpan>
						<begin>1955-08-31</begin>
						<end></end>
					</TimeSpan>
					<styleUrl>branch_style2</styleUrl>
					<LineString>
						<tessellate>1</tessellate>
						<altitudeMode>relativeToGround</altitudeMode>
						<coordinates>						101.80455641485831,30.34476585873259,1286723.7075011753						 						101.51810241691472,30.170986641552624,1281004.9354678371						</coordinates>
					</LineString>
				</Placemark>
				<Placemark>
					<TimeSpan>
						<begin>1955-10-31</begin>
						<end></end>
					</TimeSpan>
					<styleUrl>branch_style2</styleUrl>
					<LineString>
						<tessellate>1</tessellate>
						<altitudeMode>relativeToGround</altitudeMode>
						<coordinates>						101.51810241691472,30.170986641552624,1281004.9354678371						 						101.23098783851952,29.997216953789447,1274246.3867011645						</coordinates>
					</LineString>
				</Placemark>
				<Placemark>
					<TimeSpan>
						<begin>1955-12-31</begin>
						<end></end>
					</TimeSpan>
					<styleUrl>branch_style2</styleUrl>
					<LineString>
						<tessellate>1</tessellate>
						<altitudeMode>relativeToGround</altitudeMode>
						<coordinates>						101.23098783851952,29.997216953789447,1274246.3867011645						 						100.94321815958527,29.82345697196118,1266448.061201157						</coordinates>
					</LineString>
				</Placemark>
				<Placemark>
					<TimeSpan>
						<begin>1956-03-01</begin>
						<end></end>
					</TimeSpan>
					<styleUrl>branch_style2</styleUrl>
					<LineString>
						<tessellate>1</tessellate>
						<altitudeMode>relativeToGround</altitudeMode>
						<coordinates>						100.94321815958527,29.82345697196118,1266448.061201157						 						100.6547988767059,29.64970688005224,1257609.9589678154						</coordinates>
					</LineString>
				</Placemark>
				<Placemark>
					<TimeSpan>
						<begin>1956-05-02</begin>
						<end></end>
					</TimeSpan>
					<styleUrl>branch_style2</styleUrl>
					<LineString>
						<tessellate>1</tessellate>
						<altitudeMode>relativeToGround</altitudeMode>
						<coordinates>						100.6547988767059,29.64970688005224,1257609.9589678154						 						100.36573550243774,29.47596687006149,1247732.08000114						</coordinates>
					</LineString>
				</Placemark>
				<Placemark>
					<TimeSpan>
						<begin>1956-07-02</begin>
						<end></end>
					</TimeSpan>
					<styleUrl>branch_style2</styleUrl>
					<LineString>
						<tessellate>1</tessellate>
						<altitudeMode>relativeToGround</altitudeMode>
						<coordinates>						100.36573550243774,29.47596687006149,1247732.08000114						 						100.07603356454464,29.302237142605392,1236814.4243011302						</coordinates>
					</LineString>
				</Placemark>
				<Placemark>
					<TimeSpan>
						<begin>1956-09-01</begin>
						<end></end>
					</TimeSpan>
					<styleUrl>branch_style2</styleUrl>
					<LineString>
						<tessellate>1</tessellate>
						<altitudeMode>relativeToGround</altitudeMode>
						<coordinates>						100.07603356454464,29.302237142605392,1236814.4243011302						 						99.78569860520274,29.128517907583056,1224856.9918677858						</coordinates>
					</LineString>
				</Placemark>
				<Placemark>
					<TimeSpan>
						<begin>1956-11-01</begin>
						<end></end>
					</TimeSpan>
					<styleUrl>branch_style2</styleUrl>
					<LineString>
						<tessellate>1</tessellate>
						<altitudeMode>relativeToGround</altitudeMode>
						<coordinates>						99.78569860520274,29.128517907583056,1224856.9918677858						 						99.49473618015982,28.95480938491154,1211859.782701107						</coordinates>
					</LineString>
				</Placemark>
				<Placemark>
					<TimeSpan>
						<begin>1957-01-01</begin>
						<end></end>
					</TimeSpan>
					<styleUrl>branch_style2</styleUrl>
					<LineString>
						<tessellate>1</tessellate>
						<altitudeMode>relativeToGround</altitudeMode>
						<coordinates>						99.49473618015982,28.95480938491154,1211859.782701107						 						99.20315185784253,28.781111805340768,1197822.7968010944						</coordinates>
					</LineString>
				</Placemark>
				<Placemark>
					<TimeSpan>
						<begin>1957-03-03</begin>
						<end></end>
					</TimeSpan>
					<styleUrl>branch_style2</styleUrl>
					<LineString>
						<tessellate>1</tessellate>
						<altitudeMode>relativeToGround</altitudeMode>
						<coordinates>						99.20315185784253,28.781111805340768,1197822.7968010944						 						98.91095121840522,28.60742541135909,1182746.0341677475						</coordinates>
					</LineString>
				</Placemark>
				<Placemark>
					<TimeSpan>
						<begin>1957-05-03</begin>
						<end></end>
					</TimeSpan>
					<styleUrl>branch_style2</styleUrl>
					<LineString>
						<tessellate>1</tessellate>
						<altitudeMode>relativeToGround</altitudeMode>
						<coordinates>						98.91095121840522,28.60742541135909,1182746.0341677475						 						98.61813985271125,28.43375045820261,1166629.494801066						</coordinates>
					</LineString>
				</Placemark>
				<Placemark>
					<TimeSpan>
						<begin>1957-07-04</begin>
						<end></end>
					</TimeSpan>
					<styleUrl>branch_style2</styleUrl>
					<LineString>
						<tessellate>1</tessellate>
						<altitudeMode>relativeToGround</altitudeMode>
						<coordinates>						98.61813985271125,28.43375045820261,1166629.494801066						 						98.32472336123779,28.260087214983365,1149473.17870105						</coordinates>
					</LineString>
				</Placemark>
				<Placemark>
					<TimeSpan>
						<begin>1957-09-03</begin>
						<end></end>
					</TimeSpan>
					<styleUrl>branch_style2</styleUrl>
					<LineString>
						<tessellate>1</tessellate>
						<altitudeMode>relativeToGround</altitudeMode>
						<coordinates>						98.32472336123779,28.260087214983365,1149473.17870105						 						98.03070735289117,28.086435965954465,1131277.0858677002						</coordinates>
					</LineString>
				</Placemark>
				<Placemark>
					<TimeSpan>
						<begin>1957-11-03</begin>
						<end></end>
					</TimeSpan>
					<styleUrl>branch_style2</styleUrl>
					<LineString>
						<tessellate>1</tessellate>
						<altitudeMode>relativeToGround</altitudeMode>
						<coordinates>						98.03070735289117,28.086435965954465,1131277.0858677002						 						97.73609744372101,27.912797011933502,1112041.2163010165						</coordinates>
					</LineString>
				</Placemark>
				<Placemark>
					<TimeSpan>
						<begin>1958-01-03</begin>
						<end></end>
					</TimeSpan>
					<styleUrl>branch_style2</styleUrl>
					<LineString>
						<tessellate>1</tessellate>
						<altitudeMode>relativeToGround</altitudeMode>
						<coordinates>						97.73609744372101,27.912797011933502,1112041.2163010165						 						97.44089925551432,27.73917067190996,1091765.5700009977						</coordinates>
					</LineString>
				</Placemark>
				<Placemark>
					<TimeSpan>
						<begin>1958-03-05</begin>
						<end></end>
					</TimeSpan>
					<styleUrl>branch_style2</styleUrl>
					<LineString>
						<tessellate>1</tessellate>
						<altitudeMode>relativeToGround</altitudeMode>
						<coordinates>						97.44089925551432,27.73917067190996,1091765.5700009977						 						97.14511841425183,27.565557284867047,1070450.1469676443						</coordinates>
					</LineString>
				</Placemark>
				<Placemark>
					<TimeSpan>
						<begin>1958-05-05</begin>
						<end></end>
					</TimeSpan>
					<styleUrl>branch_style2</styleUrl>
					<LineString>
						<tessellate>1</tessellate>
						<altitudeMode>relativeToGround</altitudeMode>
						<coordinates>						97.14511841425183,27.565557284867047,1070450.1469676443						 						96.84876054840092,27.391957211855143,1048094.9472009577						</coordinates>
					</LineString>
				</Placemark>
				<Placemark>
					<TimeSpan>
						<begin>1958-07-05</begin>
						<end></end>
					</TimeSpan>
					<styleUrl>branch_style2</styleUrl>
					<LineString>
						<tessellate>1</tessellate>
						<altitudeMode>relativeToGround</altitudeMode>
						<coordinates>						96.84876054840092,27.391957211855143,1048094.9472009577						 						96.55183128701773,27.21837083836164,1024699.9707009364						</coordinates>
					</LineString>
				</Placemark>
				<Placemark>
					<TimeSpan>
						<begin>1958-09-05</begin>
						<end></end>
					</TimeSpan>
					<styleUrl>branch_style2</styleUrl>
					<LineString>
						<tessellate>1</tessellate>
						<altitudeMode>relativeToGround</altitudeMode>
						<coordinates>						96.55183128701773,27.21837083836164,1024699.9707009364						 						96.25433625762167,27.04479857703221,1000265.2174675805						</coordinates>
					</LineString>
				</Placemark>
				<Placemark>
					<TimeSpan>
						<begin>1958-11-05</begin>
						<end></end>
					</TimeSpan>
					<styleUrl>branch_style2</styleUrl>
					<LineString>
						<tessellate>1</tessellate>
						<altitudeMode>relativeToGround</altitudeMode>
						<coordinates>						96.25433625762167,27.04479857703221,1000265.2174675805						 						95.95628108379938,26.87124087081099,974790.6875008903						</coordinates>
					</LineString>
				</Placemark>
				<Placemark>
					<TimeSpan>
						<begin>1959-01-05</begin>
						<end></end>
					</TimeSpan>
					<styleUrl>branch_style2</styleUrl>
					<LineString>
						<tessellate>1</tessellate>
						<altitudeMode>relativeToGround</altitudeMode>
						<coordinates>						95.95628108379938,26.87124087081099,974790.6875008903						 						95.65767138248346,26.69769819658357,948276.3808008665						</coordinates>
					</LineString>
				</Placemark>
				<Placemark>
					<TimeSpan>
						<begin>1959-03-07</begin>
						<end></end>
					</TimeSpan>
					<styleUrl>branch_style2</styleUrl>
					<LineString>
						<tessellate>1</tessellate>
						<altitudeMode>relativeToGround</altitudeMode>
						<coordinates>						95.65767138248346,26.69769819658357,948276.3808008665						 						95.35851276083854,26.524171069427535,920722.297367508						</coordinates>
					</LineString>
				</Placemark>
				<Placemark>
					<TimeSpan>
						<begin>1959-05-07</begin>
						<end></end>
					</TimeSpan>
					<styleUrl>branch_style2</styleUrl>
					<LineString>
						<tessellate>1</tessellate>
						<altitudeMode>relativeToGround</altitudeMode>
						<coordinates>						95.35851276083854,26.524171069427535,920722.297367508						 						95.0588108126695,26.350660047602624,892128.437200815						</coordinates>
					</LineString>
				</Placemark>
				<Placemark>
					<TimeSpan>
						<begin>1959-07-07</begin>
						<end></end>
					</TimeSpan>
					<styleUrl>branch_style2</styleUrl>
					<LineString>
						<tessellate>1</tessellate>
						<altitudeMode>relativeToGround</altitudeMode>
						<coordinates>						95.0588108126695,26.350660047602624,892128.437200815						 						94.75857111424185,26.17716573844872,862494.8003007877						</coordinates>
					</LineString>
				</Placemark>
				<Placemark>
					<TimeSpan>
						<begin>1959-09-07</begin>
						<end></end>
					</TimeSpan>
					<styleUrl>branch_style2</styleUrl>
					<LineString>
						<tessellate>1</tessellate>
						<altitudeMode>relativeToGround</altitudeMode>
						<coordinates>						94.75857111424185,26.17716573844872,862494.8003007877						 						94.45779921937553,26.003688805407833,831821.3866674267						</coordinates>
					</LineString>
				</Placemark>
				<Placemark>
					<TimeSpan>
						<begin>1959-11-07</begin>
						<end></end>
					</TimeSpan>
					<styleUrl>branch_style2</styleUrl>
					<LineString>
						<tessellate>1</tessellate>
						<altitudeMode>relativeToGround</altitudeMode>
						<coordinates>						94.45779921937553,26.003688805407833,831821.3866674267						 						94.15650065362959,25.83022997645113,800108.1963007315						</coordinates>
					</LineString>
				</Placemark>
				<Placemark>
					<TimeSpan>
						<begin>1960-01-07</begin>
						<end></end>
					</TimeSpan>
					<styleUrl>branch_style2</styleUrl>
					<LineString>
						<tessellate>1</tessellate>
						<altitudeMode>relativeToGround</altitudeMode>
						<coordinates>						94.15650065362959,25.83022997645113,800108.1963007315						 						93.85468090733835,25.656790054280904,767355.2292007017						</coordinates>
					</LineString>
				</Placemark>
				<Placemark>
					<TimeSpan>
						<begin>1960-03-08</begin>
						<end></end>
					</TimeSpan>
					<styleUrl>branch_style2</styleUrl>
					<LineString>
						<tessellate>1</tessellate>
						<altitudeMode>relativeToGround</altitudeMode>
						<coordinates>						93.85468090733835,25.656790054280904,767355.2292007017						 						93.55234542717945,25.48336992880063,733562.4853673368						</coordinates>
					</LineString>
				</Placemark>
				<Placemark>
					<TimeSpan>
						<begin>1960-05-08</begin>
						<end></end>
					</TimeSpan>
					<styleUrl>branch_style2</styleUrl>
					<LineString>
						<tessellate>1</tessellate>
						<altitudeMode>relativeToGround</altitudeMode>
						<coordinates>						93.55234542717945,25.48336992880063,733562.4853673368						 						93.24949960584135,25.30997059252029,698729.9648006386						</coordinates>
					</LineString>
				</Placemark>
				<Placemark>
					<TimeSpan>
						<begin>1960-07-08</begin>
						<end></end>
					</TimeSpan>
					<styleUrl>branch_style2</styleUrl>
					<LineString>
						<tessellate>1</tessellate>
						<altitudeMode>relativeToGround</altitudeMode>
						<coordinates>						93.24949960584135,25.30997059252029,698729.9648006386						 						92.94614876919655,25.136593159814627,662857.6675006058						</coordinates>
					</LineString>
				</Placemark>
				<Placemark>
					<TimeSpan>
						<begin>1960-09-07</begin>
						<end></end>
					</TimeSpan>
					<styleUrl>branch_style2</styleUrl>
					<LineString>
						<tessellate>1</tessellate>
						<altitudeMode>relativeToGround</altitudeMode>
						<coordinates>						92.94614876919655,25.136593159814627,662857.6675006058						 						92.64229816014618,24.963238891318767,625945.5934672384						</coordinates>
					</LineString>
				</Placemark>
				<Placemark>
					<TimeSpan>
						<begin>1960-11-08</begin>
						<end></end>
					</TimeSpan>
					<styleUrl>branch_style2</styleUrl>
					<LineString>
						<tessellate>1</tessellate>
						<altitudeMode>relativeToGround</altitudeMode>
						<coordinates>						92.64229816014618,24.963238891318767,625945.5934672384						 						92.33795291794829,24.789909225296675,587993.7427005372						</coordinates>
					</LineString>
				</Placemark>
				<Placemark>
					<TimeSpan>
						<begin>1961-01-08</begin>
						<end></end>
					</TimeSpan>
					<styleUrl>branch_style2</styleUrl>
					<LineString>
						<tessellate>1</tessellate>
						<altitudeMode>relativeToGround</altitudeMode>
						<coordinates>						92.33795291794829,24.789909225296675,587993.7427005372						 						92.03311805128834,24.61660581866477,549002.1152005019						</coordinates>
					</LineString>
				</Placemark>
				<Placemark>
					<TimeSpan>
						<begin>1961-03-10</begin>
						<end></end>
					</TimeSpan>
					<styleUrl>branch_style2</styleUrl>
					<LineString>
						<tessellate>1</tessellate>
						<altitudeMode>relativeToGround</altitudeMode>
						<coordinates>						92.03311805128834,24.61660581866477,549002.1152005019						 						91.72779840248371,24.443330601694864,508970.7109671319						</coordinates>
					</LineString>
				</Placemark>
				<Placemark>
					<TimeSpan>
						<begin>1961-05-10</begin>
						<end></end>
					</TimeSpan>
					<styleUrl>branch_style2</styleUrl>
					<LineString>
						<tessellate>1</tessellate>
						<altitudeMode>relativeToGround</altitudeMode>
						<coordinates>						91.72779840248371,24.443330601694864,508970.7109671319						 						91.42199859878693,24.270085852615818,467899.53000042774						</coordinates>
					</LineString>
				</Placemark>
				<Placemark>
					<TimeSpan>
						<begin>1961-07-10</begin>
						<end></end>
					</TimeSpan>
					<styleUrl>branch_style2</styleUrl>
					<LineString>
						<tessellate>1</tessellate>
						<altitudeMode>relativeToGround</altitudeMode>
						<coordinates>						91.42199859878693,24.270085852615818,467899.53000042774						 						91.11572298433035,24.096874302065828,425788.5723003885						</coordinates>
					</LineString>
				</Placemark>
				<Placemark>
					<TimeSpan>
						<begin>1961-09-09</begin>
						<end></end>
					</TimeSpan>
					<styleUrl>branch_style2</styleUrl>
					<LineString>
						<tessellate>1</tessellate>
						<altitudeMode>relativeToGround</altitudeMode>
						<coordinates>						91.11572298433035,24.096874302065828,425788.5723003885						 						90.80897552194921,23.923699283983197,382637.837867016						</coordinates>
					</LineString>
				</Placemark>
				<Placemark>
					<TimeSpan>
						<begin>1961-11-09</begin>
						<end></end>
					</TimeSpan>
					<styleUrl>branch_style2</styleUrl>
					<LineString>
						<tessellate>1</tessellate>
						<altitudeMode>relativeToGround</altitudeMode>
						<coordinates>						90.80897552194921,23.923699283983197,382637.837867016						 						90.50175964603797,23.750564961967115,338447.3267003093						</coordinates>
					</LineString>
				</Placemark>
				<Placemark>
					<TimeSpan>
						<begin>1962-01-10</begin>
						<end></end>
					</TimeSpan>
					<styleUrl>branch_style2</styleUrl>
					<LineString>
						<tessellate>1</tessellate>
						<altitudeMode>relativeToGround</altitudeMode>
						<coordinates>						90.50175964603797,23.750564961967115,338447.3267003093						 						90.19407803143673,23.577476685029165,293217.0388002675						</coordinates>
					</LineString>
				</Placemark>
				<Placemark>
					<TimeSpan>
						<begin>1962-03-12</begin>
						<end></end>
					</TimeSpan>
					<styleUrl>branch_style2</styleUrl>
					<LineString>
						<tessellate>1</tessellate>
						<altitudeMode>relativeToGround</altitudeMode>
						<coordinates>						90.19407803143673,23.577476685029165,293217.0388002675						 						89.88593220831814,23.404441580588543,246946.97416689247						</coordinates>
					</LineString>
				</Placemark>
				<Placemark>
					<TimeSpan>
						<begin>1962-05-12</begin>
						<end></end>
					</TimeSpan>
					<styleUrl>branch_style2</styleUrl>
					<LineString>
						<tessellate>1</tessellate>
						<altitudeMode>relativeToGround</altitudeMode>
						<coordinates>						89.88593220831814,23.404441580588543,246946.97416689247						 						89.57732186896642,23.23146962201473,199637.13280018233						</coordinates>
					</LineString>
				</Placemark>
				<Placemark>
					<TimeSpan>
						<begin>1962-07-12</begin>
						<end></end>
					</TimeSpan>
					<styleUrl>branch_style2</styleUrl>
					<LineString>
						<tessellate>1</tessellate>
						<altitudeMode>relativeToGround</altitudeMode>
						<coordinates>						89.57732186896642,23.23146962201473,199637.13280018233						 						89.26824348106862,23.058575764051778,151287.51470013894						</coordinates>
					</LineString>
				</Placemark>
				<Placemark>
					<TimeSpan>
						<begin>1962-09-11</begin>
						<end></end>
					</TimeSpan>
					<styleUrl>branch_style2</styleUrl>
					<LineString>
						<tessellate>1</tessellate>
						<altitudeMode>relativeToGround</altitudeMode>
						<coordinates>						89.26824348106862,23.058575764051778,151287.51470013894						 						88.95868705105221,22.885784926375916,101898.11986676045						</coordinates>
					</LineString>
				</Placemark>
				<Placemark>
					<TimeSpan>
						<begin>1962-11-11</begin>
						<end></end>
					</TimeSpan>
					<styleUrl>branch_style2</styleUrl>
					<LineString>
						<tessellate>1</tessellate>
						<altitudeMode>relativeToGround</altitudeMode>
						<coordinates>						88.95868705105221,22.885784926375916,101898.11986676045						 						88.6486264103314,22.713146947412973,51468.948300046846						</coordinates>
					</LineString>
				</Placemark>
				<Placemark>
					<TimeSpan>
						<begin>1963-01-12</begin>
						<end></end>
					</TimeSpan>
					<styleUrl>branch_style2</styleUrl>
					<LineString>
						<tessellate>1</tessellate>
						<altitudeMode>relativeToGround</altitudeMode>
						<coordinates>						88.6486264103314,22.713146947412973,51468.948300046846						 						88.33777618408203,22.54111099243164,0.0						</coordinates>
					</LineString>
				</Placemark>
			</Folder>
			<Folder>
				<name>China:Argentine</name>
				<Placemark>
					<TimeSpan>
						<begin>1916-07-09</begin>
						<end></end>
					</TimeSpan>
					<styleUrl>branch_style3</styleUrl>
					<LineString>
						<tessellate>1</tessellate>
						<altitudeMode>relativeToGround</altitudeMode>
						<coordinates>						116.39167022705078,39.91389083862305,0.0						 						115.48230911897227,39.149927036722396,310812.5125371146						</coordinates>
					</LineString>
				</Placemark>
				<Placemark>
					<TimeSpan>
						<begin>1916-12-30</begin>
						<end></end>
					</TimeSpan>
					<styleUrl>branch_style3</styleUrl>
					<LineString>
						<tessellate>1</tessellate>
						<altitudeMode>relativeToGround</altitudeMode>
						<coordinates>						115.48230911897227,39.149927036722396,310812.5125371146						 						114.5525341924749,38.38639937407686,615345.9844169137						</coordinates>
					</LineString>
				</Placemark>
				<Placemark>
					<TimeSpan>
						<begin>1917-06-21</begin>
						<end></end>
					</TimeSpan>
					<styleUrl>branch_style3</styleUrl>
					<LineString>
						<tessellate>1</tessellate>
						<altitudeMode>relativeToGround</altitudeMode>
						<coordinates>						114.5525341924749,38.38639937407686,615345.9844169137						 						113.60224022404974,37.62331157679958,913600.4156393975						</coordinates>
					</LineString>
				</Placemark>
				<Placemark>
					<TimeSpan>
						<begin>1917-12-12</begin>
						<end></end>
					</TimeSpan>
					<styleUrl>branch_style3</styleUrl>
					<LineString>
						<tessellate>1</tessellate>
						<altitudeMode>relativeToGround</altitudeMode>
						<coordinates>						113.60224022404974,37.62331157679958,913600.4156393975						 						112.63132764744007,36.860667389145064,1205575.8062045658						</coordinates>
					</LineString>
				</Placemark>
				<Placemark>
					<TimeSpan>
						<begin>1918-06-04</begin>
						<end></end>
					</TimeSpan>
					<styleUrl>branch_style3</styleUrl>
					<LineString>
						<tessellate>1</tessellate>
						<altitudeMode>relativeToGround</altitudeMode>
						<coordinates>						112.63132764744007,36.860667389145064,1205575.8062045658						 						111.63970270855721,36.09847056420413,1491272.1561124185						</coordinates>
					</LineString>
				</Placemark>
				<Placemark>
					<TimeSpan>
						<begin>1918-11-24</begin>
						<end></end>
					</TimeSpan>
					<styleUrl>branch_style3</styleUrl>
					<LineString>
						<tessellate>1</tessellate>
						<altitudeMode>relativeToGround</altitudeMode>
						<coordinates>						111.63970270855721,36.09847056420413,1491272.1561124185						 						110.62727762244064,35.33672485468363,1770689.465362956						</coordinates>
					</LineString>
				</Placemark>
				<Placemark>
					<TimeSpan>
						<begin>1919-05-17</begin>
						<end></end>
					</TimeSpan>
					<styleUrl>branch_style3</styleUrl>
					<LineString>
						<tessellate>1</tessellate>
						<altitudeMode>relativeToGround</altitudeMode>
						<coordinates>						110.62727762244064,35.33672485468363,1770689.465362956						 						109.59397073217144,34.57543400375102,2043827.7339561775						</coordinates>
					</LineString>
				</Placemark>
				<Placemark>
					<TimeSpan>
						<begin>1919-11-06</begin>
						<end></end>
					</TimeSpan>
					<styleUrl>branch_style3</styleUrl>
					<LineString>
						<tessellate>1</tessellate>
						<altitudeMode>relativeToGround</altitudeMode>
						<coordinates>						109.59397073217144,34.57543400375102,2043827.7339561775						 						108.53970666964851,33.814601735925535,2310686.961892084						</coordinates>
					</LineString>
				</Placemark>
				<Placemark>
					<TimeSpan>
						<begin>1920-04-28</begin>
						<end></end>
					</TimeSpan>
					<styleUrl>branch_style3</styleUrl>
					<LineString>
						<tessellate>1</tessellate>
						<altitudeMode>relativeToGround</altitudeMode>
						<coordinates>						108.53970666964851,33.814601735925535,2310686.961892084						 						107.46441651813157,33.0542317479992,2571267.1491706753						</coordinates>
					</LineString>
				</Placemark>
				<Placemark>
					<TimeSpan>
						<begin>1920-10-19</begin>
						<end></end>
					</TimeSpan>
					<styleUrl>branch_style3</styleUrl>
					<LineString>
						<tessellate>1</tessellate>
						<altitudeMode>relativeToGround</altitudeMode>
						<coordinates>						107.46441651813157,33.0542317479992,2571267.1491706753						 						106.36803797645543,32.29432769997236,2825568.2957919505						</coordinates>
					</LineString>
				</Placemark>
				<Placemark>
					<TimeSpan>
						<begin>1921-04-10</begin>
						<end></end>
					</TimeSpan>
					<styleUrl>branch_style3</styleUrl>
					<LineString>
						<tessellate>1</tessellate>
						<altitudeMode>relativeToGround</altitudeMode>
						<coordinates>						106.36803797645543,32.29432769997236,2825568.2957919505						 						105.25051552481284,31.534893205989793,3073590.401755911						</coordinates>
					</LineString>
				</Placemark>
				<Placemark>
					<TimeSpan>
						<begin>1921-10-01</begin>
						<end></end>
					</TimeSpan>
					<styleUrl>branch_style3</styleUrl>
					<LineString>
						<tessellate>1</tessellate>
						<altitudeMode>relativeToGround</altitudeMode>
						<coordinates>						105.25051552481284,31.534893205989793,3073590.401755911						 						104.1118005920046,30.775931825264095,3315333.4670625557						</coordinates>
					</LineString>
				</Placemark>
				<Placemark>
					<TimeSpan>
						<begin>1922-03-23</begin>
						<end></end>
					</TimeSpan>
					<styleUrl>branch_style3</styleUrl>
					<LineString>
						<tessellate>1</tessellate>
						<altitudeMode>relativeToGround</altitudeMode>
						<coordinates>						104.1118005920046,30.775931825264095,3315333.4670625557						 						102.95185172404882,30.01744705297466,3550797.4917118847						</coordinates>
					</LineString>
				</Placemark>
				<Placemark>
					<TimeSpan>
						<begin>1922-09-13</begin>
						<end></end>
					</TimeSpan>
					<styleUrl>branch_style3</styleUrl>
					<LineString>
						<tessellate>1</tessellate>
						<altitudeMode>relativeToGround</altitudeMode>
						<coordinates>						102.95185172404882,30.01744705297466,3550797.4917118847						 						101.77063475403914,29.259442311130783,3779982.4757038984						</coordinates>
					</LineString>
				</Placemark>
				<Placemark>
					<TimeSpan>
						<begin>1923-03-06</begin>
						<end></end>
					</TimeSpan>
					<styleUrl>branch_style3</styleUrl>
					<LineString>
						<tessellate>1</tessellate>
						<altitudeMode>relativeToGround</altitudeMode>
						<coordinates>						101.77063475403914,29.259442311130783,3779982.4757038984						 						100.56812297313834,28.501920939388736,4002888.4190385975						</coordinates>
					</LineString>
				</Placemark>
				<Placemark>
					<TimeSpan>
						<begin>1923-08-26</begin>
						<end></end>
					</TimeSpan>
					<styleUrl>branch_style3</styleUrl>
					<LineString>
						<tessellate>1</tessellate>
						<altitudeMode>relativeToGround</altitudeMode>
						<coordinates>						100.56812297313834,28.501920939388736,4002888.4190385975						 						99.34429730258913,27.744886185812934,4219515.32171598						</coordinates>
					</LineString>
				</Placemark>
				<Placemark>
					<TimeSpan>
						<begin>1924-02-16</begin>
						<end></end>
					</TimeSpan>
					<styleUrl>branch_style3</styleUrl>
					<LineString>
						<tessellate>1</tessellate>
						<altitudeMode>relativeToGround</altitudeMode>
						<coordinates>						99.34429730258913,27.744886185812934,4219515.32171598						 						98.09914646661977,26.98834119757205,4429863.183736047						</coordinates>
					</LineString>
				</Placemark>
				<Placemark>
					<TimeSpan>
						<begin>1924-08-07</begin>
						<end></end>
					</TimeSpan>
					<styleUrl>branch_style3</styleUrl>
					<LineString>
						<tessellate>1</tessellate>
						<altitudeMode>relativeToGround</altitudeMode>
						<coordinates>						98.09914646661977,26.98834119757205,4429863.183736047						 						96.83266716612003,26.232289011561516,4633932.005098799						</coordinates>
					</LineString>
				</Placemark>
				<Placemark>
					<TimeSpan>
						<begin>1925-01-28</begin>
						<end></end>
					</TimeSpan>
					<styleUrl>branch_style3</styleUrl>
					<LineString>
						<tessellate>1</tessellate>
						<altitudeMode>relativeToGround</altitudeMode>
						<coordinates>						96.83266716612003,26.232289011561516,4633932.005098799						 						95.54486425295532,25.47673254494408,4831721.785804236						</coordinates>
					</LineString>
				</Placemark>
				<Placemark>
					<TimeSpan>
						<begin>1925-07-21</begin>
						<end></end>
					</TimeSpan>
					<styleUrl>branch_style3</styleUrl>
					<LineString>
						<tessellate>1</tessellate>
						<altitudeMode>relativeToGround</altitudeMode>
						<coordinates>						95.54486425295532,25.47673254494408,4831721.785804236						 						94.23575090478566,24.72167458560049,5023232.525852356						</coordinates>
					</LineString>
				</Placemark>
				<Placemark>
					<TimeSpan>
						<begin>1926-01-10</begin>
						<end></end>
					</TimeSpan>
					<styleUrl>branch_style3</styleUrl>
					<LineString>
						<tessellate>1</tessellate>
						<altitudeMode>relativeToGround</altitudeMode>
						<coordinates>						94.23575090478566,24.72167458560049,5023232.525852356						 						92.90534880025045,23.967117782482767,5208464.225243163						</coordinates>
					</LineString>
				</Placemark>
				<Placemark>
					<TimeSpan>
						<begin>1926-07-03</begin>
						<end></end>
					</TimeSpan>
					<styleUrl>branch_style3</styleUrl>
					<LineString>
						<tessellate>1</tessellate>
						<altitudeMode>relativeToGround</altitudeMode>
						<coordinates>						92.90534880025045,23.967117782482767,5208464.225243163						 						91.5536882943741,23.213064635862526,5387416.883976653						</coordinates>
					</LineString>
				</Placemark>
				<Placemark>
					<TimeSpan>
						<begin>1926-12-23</begin>
						<end></end>
					</TimeSpan>
					<styleUrl>branch_style3</styleUrl>
					<LineString>
						<tessellate>1</tessellate>
						<altitudeMode>relativeToGround</altitudeMode>
						<coordinates>						91.5536882943741,23.213064635862526,5387416.883976653						 						90.18080859404562,22.45951748746698,5560090.502052827						</coordinates>
					</LineString>
				</Placemark>
				<Placemark>
					<TimeSpan>
						<begin>1927-06-15</begin>
						<end></end>
					</TimeSpan>
					<styleUrl>branch_style3</styleUrl>
					<LineString>
						<tessellate>1</tessellate>
						<altitudeMode>relativeToGround</altitudeMode>
						<coordinates>						90.18080859404562,22.45951748746698,5560090.502052827						 						88.78675793341738,21.706478510495344,5726485.079471687						</coordinates>
					</LineString>
				</Placemark>
				<Placemark>
					<TimeSpan>
						<begin>1927-12-06</begin>
						<end></end>
					</TimeSpan>
					<styleUrl>branch_style3</styleUrl>
					<LineString>
						<tessellate>1</tessellate>
						<altitudeMode>relativeToGround</altitudeMode>
						<coordinates>						88.78675793341738,21.706478510495344,5726485.079471687						 						87.37159374906578,20.95394969950835,5886600.616233231						</coordinates>
					</LineString>
				</Placemark>
				<Placemark>
					<TimeSpan>
						<begin>1928-05-27</begin>
						<end></end>
					</TimeSpan>
					<styleUrl>branch_style3</styleUrl>
					<LineString>
						<tessellate>1</tessellate>
						<altitudeMode>relativeToGround</altitudeMode>
						<coordinates>						87.37159374906578,20.95394969950835,5886600.616233231						 						85.93538285475036,20.201932860183206,6040437.112337459						</coordinates>
					</LineString>
				</Placemark>
				<Placemark>
					<TimeSpan>
						<begin>1928-11-17</begin>
						<end></end>
					</TimeSpan>
					<styleUrl>branch_style3</styleUrl>
					<LineString>
						<tessellate>1</tessellate>
						<altitudeMode>relativeToGround</altitudeMode>
						<coordinates>						85.93538285475036,20.201932860183206,6040437.112337459						 						84.47820161560264,19.4504295989265,6187994.567784372						</coordinates>
					</LineString>
				</Placemark>
				<Placemark>
					<TimeSpan>
						<begin>1929-05-09</begin>
						<end></end>
					</TimeSpan>
					<styleUrl>branch_style3</styleUrl>
					<LineString>
						<tessellate>1</tessellate>
						<altitudeMode>relativeToGround</altitudeMode>
						<coordinates>						84.47820161560264,19.4504295989265,6187994.567784372						 						83.00013612157164,18.69944131233692,6329272.982573969						</coordinates>
					</LineString>
				</Placemark>
				<Placemark>
					<TimeSpan>
						<begin>1929-10-30</begin>
						<end></end>
					</TimeSpan>
					<styleUrl>branch_style3</styleUrl>
					<LineString>
						<tessellate>1</tessellate>
						<altitudeMode>relativeToGround</altitudeMode>
						<coordinates>						83.00013612157164,18.69944131233692,6329272.982573969						 						81.50128235994724,17.948969176509493,6464272.356706252						</coordinates>
					</LineString>
				</Placemark>
				<Placemark>
					<TimeSpan>
						<begin>1930-04-22</begin>
						<end></end>
					</TimeSpan>
					<styleUrl>branch_style3</styleUrl>
					<LineString>
						<tessellate>1</tessellate>
						<altitudeMode>relativeToGround</altitudeMode>
						<coordinates>						81.50128235994724,17.948969176509493,6464272.356706252						 						79.98174638677676,17.199014136172405,6592992.690181219						</coordinates>
					</LineString>
				</Placemark>
				<Placemark>
					<TimeSpan>
						<begin>1930-10-12</begin>
						<end></end>
					</TimeSpan>
					<styleUrl>branch_style3</styleUrl>
					<LineString>
						<tessellate>1</tessellate>
						<altitudeMode>relativeToGround</altitudeMode>
						<coordinates>						79.98174638677676,17.199014136172405,6592992.690181219						 						78.44164449698624,16.449576893646906,6715433.98299887						</coordinates>
					</LineString>
				</Placemark>
				<Placemark>
					<TimeSpan>
						<begin>1931-04-04</begin>
						<end></end>
					</TimeSpan>
					<styleUrl>branch_style3</styleUrl>
					<LineString>
						<tessellate>1</tessellate>
						<altitudeMode>relativeToGround</altitudeMode>
						<coordinates>						78.44164449698624,16.449576893646906,6715433.98299887						 						76.88110339301123,15.700657897620124,6831596.235159205						</coordinates>
					</LineString>
				</Placemark>
				<Placemark>
					<TimeSpan>
						<begin>1931-09-24</begin>
						<end></end>
					</TimeSpan>
					<styleUrl>branch_style3</styleUrl>
					<LineString>
						<tessellate>1</tessellate>
						<altitudeMode>relativeToGround</altitudeMode>
						<coordinates>						76.88110339301123,15.700657897620124,6831596.235159205						 						75.3002603517371,14.95225733171968,6941479.446662225						</coordinates>
					</LineString>
				</Placemark>
				<Placemark>
					<TimeSpan>
						<begin>1932-03-16</begin>
						<end></end>
					</TimeSpan>
					<styleUrl>branch_style3</styleUrl>
					<LineString>
						<tessellate>1</tessellate>
						<altitudeMode>relativeToGround</altitudeMode>
						<coordinates>						75.3002603517371,14.95225733171968,6941479.446662225						 						73.6992633895429,14.20437510287801,7045083.61750793						</coordinates>
					</LineString>
				</Placemark>
				<Placemark>
					<TimeSpan>
						<begin>1932-09-06</begin>
						<end></end>
					</TimeSpan>
					<styleUrl>branch_style3</styleUrl>
					<LineString>
						<tessellate>1</tessellate>
						<altitudeMode>relativeToGround</altitudeMode>
						<coordinates>						73.6992633895429,14.20437510287801,7045083.61750793						 						72.07827142523864,13.457010829473152,7142408.74769632						</coordinates>
					</LineString>
				</Placemark>
				<Placemark>
					<TimeSpan>
						<begin>1933-02-26</begin>
						<end></end>
					</TimeSpan>
					<styleUrl>branch_style3</styleUrl>
					<LineString>
						<tessellate>1</tessellate>
						<altitudeMode>relativeToGround</altitudeMode>
						<coordinates>						72.07827142523864,13.457010829473152,7142408.74769632						 						70.43745444067889,12.710163829231375,7233454.837227395						</coordinates>
					</LineString>
				</Placemark>
				<Placemark>
					<TimeSpan>
						<begin>1933-08-19</begin>
						<end></end>
					</TimeSpan>
					<styleUrl>branch_style3</styleUrl>
					<LineString>
						<tessellate>1</tessellate>
						<altitudeMode>relativeToGround</altitudeMode>
						<coordinates>						70.43745444067889,12.710163829231375,7233454.837227395						 						68.77699363883185,11.963833106875516,7318221.886101153						</coordinates>
					</LineString>
				</Placemark>
				<Placemark>
					<TimeSpan>
						<begin>1934-02-08</begin>
						<end></end>
					</TimeSpan>
					<styleUrl>branch_style3</styleUrl>
					<LineString>
						<tessellate>1</tessellate>
						<altitudeMode>relativeToGround</altitudeMode>
						<coordinates>						68.77699363883185,11.963833106875516,7318221.886101153						 						67.0970815990768,11.21801734150116,7396709.894317595						</coordinates>
					</LineString>
				</Placemark>
				<Placemark>
					<TimeSpan>
						<begin>1934-08-01</begin>
						<end></end>
					</TimeSpan>
					<styleUrl>branch_style3</styleUrl>
					<LineString>
						<tessellate>1</tessellate>
						<altitudeMode>relativeToGround</altitudeMode>
						<coordinates>						67.0970815990768,11.21801734150116,7396709.894317595						 						65.3979224294972,10.472714873660593,7468918.861876722						</coordinates>
					</LineString>
				</Placemark>
				<Placemark>
					<TimeSpan>
						<begin>1935-01-22</begin>
						<end></end>
					</TimeSpan>
					<styleUrl>branch_style3</styleUrl>
					<LineString>
						<tessellate>1</tessellate>
						<altitudeMode>relativeToGround</altitudeMode>
						<coordinates>						65.3979224294972,10.472714873660593,7468918.861876722						 						63.67973191593357,9.727923692132476,7534848.788778534						</coordinates>
					</LineString>
				</Placemark>
				<Placemark>
					<TimeSpan>
						<begin>1935-07-14</begin>
						<end></end>
					</TimeSpan>
					<styleUrl>branch_style3</styleUrl>
					<LineString>
						<tessellate>1</tessellate>
						<altitudeMode>relativeToGround</altitudeMode>
						<coordinates>						63.67973191593357,9.727923692132476,7534848.788778534						 						61.94273766755326,8.98364142035226,7594499.675023031						</coordinates>
					</LineString>
				</Placemark>
				<Placemark>
					<TimeSpan>
						<begin>1936-01-04</begin>
						<end></end>
					</TimeSpan>
					<styleUrl>branch_style3</styleUrl>
					<LineString>
						<tessellate>1</tessellate>
						<altitudeMode>relativeToGround</altitudeMode>
						<coordinates>						61.94273766755326,8.98364142035226,7594499.675023031						 						60.18717925869109,8.239865302475602,7647871.520610214						</coordinates>
					</LineString>
				</Placemark>
				<Placemark>
					<TimeSpan>
						<begin>1936-06-25</begin>
						<end></end>
					</TimeSpan>
					<styleUrl>branch_style3</styleUrl>
					<LineString>
						<tessellate>1</tessellate>
						<altitudeMode>relativeToGround</altitudeMode>
						<coordinates>						60.18717925869109,8.239865302475602,7647871.520610214						 						58.413308366708925,7.496592189043561,7694964.32554008						</coordinates>
					</LineString>
				</Placemark>
				<Placemark>
					<TimeSpan>
						<begin>1936-12-16</begin>
						<end></end>
					</TimeSpan>
					<styleUrl>branch_style3</styleUrl>
					<LineString>
						<tessellate>1</tessellate>
						<altitudeMode>relativeToGround</altitudeMode>
						<coordinates>						58.413308366708925,7.496592189043561,7694964.32554008						 						56.62138890561978,6.753818522214575,7735778.08981263						</coordinates>
					</LineString>
				</Placemark>
				<Placemark>
					<TimeSpan>
						<begin>1937-06-08</begin>
						<end></end>
					</TimeSpan>
					<styleUrl>branch_style3</styleUrl>
					<LineString>
						<tessellate>1</tessellate>
						<altitudeMode>relativeToGround</altitudeMode>
						<coordinates>						56.62138890561978,6.753818522214575,7735778.08981263						 						54.81169715521603,6.011540320523818,7770312.813427865						</coordinates>
					</LineString>
				</Placemark>
				<Placemark>
					<TimeSpan>
						<begin>1937-11-28</begin>
						<end></end>
					</TimeSpan>
					<styleUrl>branch_style3</styleUrl>
					<LineString>
						<tessellate>1</tessellate>
						<altitudeMode>relativeToGround</altitudeMode>
						<coordinates>						54.81169715521603,6.011540320523818,7770312.813427865						 						52.98452188544016,5.269753163125607,7798568.496385783						</coordinates>
					</LineString>
				</Placemark>
				<Placemark>
					<TimeSpan>
						<begin>1938-05-21</begin>
						<end></end>
					</TimeSpan>
					<styleUrl>branch_style3</styleUrl>
					<LineString>
						<tessellate>1</tessellate>
						<altitudeMode>relativeToGround</altitudeMode>
						<coordinates>						52.98452188544016,5.269753163125607,7798568.496385783						 						51.140164475731304,4.528452173468833,7820545.138686387						</coordinates>
					</LineString>
				</Placemark>
				<Placemark>
					<TimeSpan>
						<begin>1938-11-10</begin>
						<end></end>
					</TimeSpan>
					<styleUrl>branch_style3</styleUrl>
					<LineString>
						<tessellate>1</tessellate>
						<altitudeMode>relativeToGround</altitudeMode>
						<coordinates>						51.140164475731304,4.528452173468833,7820545.138686387						 						49.27893902907972,3.787632002349044,7836242.740329677						</coordinates>
					</LineString>
				</Placemark>
				<Placemark>
					<TimeSpan>
						<begin>1939-05-03</begin>
						<end></end>
					</TimeSpan>
					<styleUrl>branch_style3</styleUrl>
					<LineString>
						<tessellate>1</tessellate>
						<altitudeMode>relativeToGround</altitudeMode>
						<coordinates>						49.27893902907972,3.787632002349044,7836242.740329677						 						47.40117248051918,3.047286810273357,7845661.30131565						</coordinates>
					</LineString>
				</Placemark>
				<Placemark>
					<TimeSpan>
						<begin>1939-10-24</begin>
						<end></end>
					</TimeSpan>
					<styleUrl>branch_style3</styleUrl>
					<LineString>
						<tessellate>1</tessellate>
						<altitudeMode>relativeToGround</altitudeMode>
						<coordinates>						47.40117248051918,3.047286810273357,7845661.30131565						 						45.50720469978524,2.3074102490660495,7848800.821644307						</coordinates>
					</LineString>
				</Placemark>
				<Placemark>
					<TimeSpan>
						<begin>1940-04-14</begin>
						<end></end>
					</TimeSpan>
					<styleUrl>branch_style3</styleUrl>
					<LineString>
						<tessellate>1</tessellate>
						<altitudeMode>relativeToGround</altitudeMode>
						<coordinates>						45.50720469978524,2.3074102490660495,7848800.821644307						 						43.597388587869496,1.5679954426330451,7845661.301315649						</coordinates>
					</LineString>
				</Placemark>
				<Placemark>
					<TimeSpan>
						<begin>1940-10-05</begin>
						<end></end>
					</TimeSpan>
					<styleUrl>branch_style3</styleUrl>
					<LineString>
						<tessellate>1</tessellate>
						<altitudeMode>relativeToGround</altitudeMode>
						<coordinates>						43.597388587869496,1.5679954426330451,7845661.301315649						 						41.67209016719751,0.8290349667925159,7836242.740329675						</coordinates>
					</LineString>
				</Placemark>
				<Placemark>
					<TimeSpan>
						<begin>1941-03-27</begin>
						<end></end>
					</TimeSpan>
					<styleUrl>branch_style3</styleUrl>
					<LineString>
						<tessellate>1</tessellate>
						<altitudeMode>relativeToGround</altitudeMode>
						<coordinates>						41.67209016719751,0.8290349667925159,7836242.740329675						 						39.73168866516297,0.09052082806609273,7820545.138686387						</coordinates>
					</LineString>
				</Placemark>
				<Placemark>
					<TimeSpan>
						<begin>1941-09-17</begin>
						<end></end>
					</TimeSpan>
					<styleUrl>branch_style3</styleUrl>
					<LineString>
						<tessellate>1</tessellate>
						<altitudeMode>relativeToGround</altitudeMode>
						<coordinates>						39.73168866516297,0.09052082806609273,7820545.138686387						 						37.77657659075347,-0.6475555586893443,7798568.496385783						</coordinates>
					</LineString>
				</Placemark>
				<Placemark>
					<TimeSpan>
						<begin>1942-03-10</begin>
						<end></end>
					</TimeSpan>
					<styleUrl>branch_style3</styleUrl>
					<LineString>
						<tessellate>1</tessellate>
						<altitudeMode>relativeToGround</altitudeMode>
						<coordinates>						37.77657659075347,-0.6475555586893443,7798568.496385783						 						35.807159804006716,-1.3852033939462283,7770312.8134278655						</coordinates>
					</LineString>
				</Placemark>
				<Placemark>
					<TimeSpan>
						<begin>1942-08-30</begin>
						<end></end>
					</TimeSpan>
					<styleUrl>branch_style3</styleUrl>
					<LineString>
						<tessellate>1</tessellate>
						<altitudeMode>relativeToGround</altitudeMode>
						<coordinates>						35.807159804006716,-1.3852033939462283,7770312.8134278655						 						33.82385757804642,-2.122432518623612,7735778.089812627						</coordinates>
					</LineString>
				</Placemark>
				<Placemark>
					<TimeSpan>
						<begin>1943-02-20</begin>
						<end></end>
					</TimeSpan>
					<styleUrl>branch_style3</styleUrl>
					<LineString>
						<tessellate>1</tessellate>
						<altitudeMode>relativeToGround</altitudeMode>
						<coordinates>						33.82385757804642,-2.122432518623612,7735778.089812627						 						31.82710265345396,-2.859253440836287,7694964.325540079						</coordinates>
					</LineString>
				</Placemark>
				<Placemark>
					<TimeSpan>
						<begin>1943-08-12</begin>
						<end></end>
					</TimeSpan>
					<styleUrl>branch_style3</styleUrl>
					<LineString>
						<tessellate>1</tessellate>
						<altitudeMode>relativeToGround</altitudeMode>
						<coordinates>						31.82710265345396,-2.859253440836287,7694964.325540079						 						29.817341284745872,-3.5956773644810895,7647871.520610215						</coordinates>
					</LineString>
				</Placemark>
				<Placemark>
					<TimeSpan>
						<begin>1944-02-02</begin>
						<end></end>
					</TimeSpan>
					<styleUrl>branch_style3</styleUrl>
					<LineString>
						<tessellate>1</tessellate>
						<altitudeMode>relativeToGround</altitudeMode>
						<coordinates>						29.817341284745872,-3.5956773644810895,7647871.520610215						 						27.795033278742267,-4.3317162198965535,7594499.6750230305						</coordinates>
					</LineString>
				</Placemark>
				<Placemark>
					<TimeSpan>
						<begin>1944-07-25</begin>
						<end></end>
					</TimeSpan>
					<styleUrl>branch_style3</styleUrl>
					<LineString>
						<tessellate>1</tessellate>
						<altitudeMode>relativeToGround</altitudeMode>
						<coordinates>						27.795033278742267,-4.3317162198965535,7594499.6750230305						 						25.7606520246318,-5.067382696868154,7534848.788778536						</coordinates>
					</LineString>
				</Placemark>
				<Placemark>
					<TimeSpan>
						<begin>1945-01-14</begin>
						<end></end>
					</TimeSpan>
					<styleUrl>branch_style3</styleUrl>
					<LineString>
						<tessellate>1</tessellate>
						<altitudeMode>relativeToGround</altitudeMode>
						<coordinates>						25.7606520246318,-5.067382696868154,7534848.788778536						 						23.71468451556272,-5.802690280293646,7468918.861876721						</coordinates>
					</LineString>
				</Placemark>
				<Placemark>
					<TimeSpan>
						<begin>1945-07-07</begin>
						<end></end>
					</TimeSpan>
					<styleUrl>branch_style3</styleUrl>
					<LineString>
						<tessellate>1</tessellate>
						<altitudeMode>relativeToGround</altitudeMode>
						<coordinates>						23.71468451556272,-5.802690280293646,7468918.861876721						 						21.657631361619398,-6.5376532888731145,7396709.894317595						</coordinates>
					</LineString>
				</Placemark>
				<Placemark>
					<TimeSpan>
						<begin>1945-12-27</begin>
						<end></end>
					</TimeSpan>
					<styleUrl>branch_style3</styleUrl>
					<LineString>
						<tessellate>1</tessellate>
						<altitudeMode>relativeToGround</altitudeMode>
						<coordinates>						21.657631361619398,-6.5376532888731145,7396709.894317595						 						19.590006794082143,-7.272286917247488,7318221.886101149						</coordinates>
					</LineString>
				</Placemark>
				<Placemark>
					<TimeSpan>
						<begin>1946-06-19</begin>
						<end></end>
					</TimeSpan>
					<styleUrl>branch_style3</styleUrl>
					<LineString>
						<tessellate>1</tessellate>
						<altitudeMode>relativeToGround</altitudeMode>
						<coordinates>						19.590006794082143,-7.272286917247488,7318221.886101149						 						17.512338660911542,-8.006607282079676,7233454.837227393						</coordinates>
					</LineString>
				</Placemark>
				<Placemark>
					<TimeSpan>
						<begin>1946-12-10</begin>
						<end></end>
					</TimeSpan>
					<styleUrl>branch_style3</styleUrl>
					<LineString>
						<tessellate>1</tessellate>
						<altitudeMode>relativeToGround</altitudeMode>
						<coordinates>						17.512338660911542,-8.006607282079676,7233454.837227393						 						15.425168413455758,-8.740631472656634,7142408.74769632						</coordinates>
					</LineString>
				</Placemark>
				<Placemark>
					<TimeSpan>
						<begin>1947-06-01</begin>
						<end></end>
					</TimeSpan>
					<styleUrl>branch_style3</styleUrl>
					<LineString>
						<tessellate>1</tessellate>
						<altitudeMode>relativeToGround</altitudeMode>
						<coordinates>						15.425168413455758,-8.740631472656634,7142408.74769632						 						13.329051084445277,-9.474377606691515,7045083.617507929						</coordinates>
					</LineString>
				</Placemark>
				<Placemark>
					<TimeSpan>
						<begin>1947-11-22</begin>
						<end></end>
					</TimeSpan>
					<styleUrl>branch_style3</styleUrl>
					<LineString>
						<tessellate>1</tessellate>
						<altitudeMode>relativeToGround</altitudeMode>
						<coordinates>						13.329051084445277,-9.474377606691515,7045083.617507929						 						11.224555257422631,-10.207864892126809,6941479.446662225						</coordinates>
					</LineString>
				</Placemark>
				<Placemark>
					<TimeSpan>
						<begin>1948-05-13</begin>
						<end></end>
					</TimeSpan>
					<styleUrl>branch_style3</styleUrl>
					<LineString>
						<tessellate>1</tessellate>
						<altitudeMode>relativeToGround</altitudeMode>
						<coordinates>						11.224555257422631,-10.207864892126809,6941479.446662225						 						9.112263027856478,-10.941113695886703,6831596.235159203						</coordinates>
					</LineString>
				</Placemark>
				<Placemark>
					<TimeSpan>
						<begin>1948-11-03</begin>
						<end></end>
					</TimeSpan>
					<styleUrl>branch_style3</styleUrl>
					<LineString>
						<tessellate>1</tessellate>
						<altitudeMode>relativeToGround</altitudeMode>
						<coordinates>						9.112263027856478,-10.941113695886703,6831596.235159203						 						6.992769956311121,-11.67414562070666,6715433.982998868						</coordinates>
					</LineString>
				</Placemark>
				<Placemark>
					<TimeSpan>
						<begin>1949-04-26</begin>
						<end></end>
					</TimeSpan>
					<styleUrl>branch_style3</styleUrl>
					<LineString>
						<tessellate>1</tessellate>
						<altitudeMode>relativeToGround</altitudeMode>
						<coordinates>						6.992769956311121,-11.67414562070666,6715433.982998868						 						4.866685014197435,-12.406983591388286,6592992.690181216						</coordinates>
					</LineString>
				</Placemark>
				<Placemark>
					<TimeSpan>
						<begin>1949-10-16</begin>
						<end></end>
					</TimeSpan>
					<styleUrl>branch_style3</styleUrl>
					<LineString>
						<tessellate>1</tessellate>
						<altitudeMode>relativeToGround</altitudeMode>
						<coordinates>						4.866685014197435,-12.406983591388286,6592992.690181216						 						2.7346305228175636,-13.139651952099024,6464272.35670625						</coordinates>
					</LineString>
				</Placemark>
				<Placemark>
					<TimeSpan>
						<begin>1950-04-08</begin>
						<end></end>
					</TimeSpan>
					<styleUrl>branch_style3</styleUrl>
					<LineString>
						<tessellate>1</tessellate>
						<altitudeMode>relativeToGround</altitudeMode>
						<coordinates>						2.7346305228175636,-13.139651952099024,6464272.35670625						 						0.5972420866501144,-13.872176576673034,6329272.982573969						</coordinates>
					</LineString>
				</Placemark>
				<Placemark>
					<TimeSpan>
						<begin>1950-09-28</begin>
						<end></end>
					</TimeSpan>
					<styleUrl>branch_style3</styleUrl>
					<LineString>
						<tessellate>1</tessellate>
						<altitudeMode>relativeToGround</altitudeMode>
						<coordinates>						0.5972420866501144,-13.872176576673034,6329272.982573969						 						-1.5448314778864312,-14.604584994290645,6187994.567784371						</coordinates>
					</LineString>
				</Placemark>
				<Placemark>
					<TimeSpan>
						<begin>1951-03-21</begin>
						<end></end>
					</TimeSpan>
					<styleUrl>branch_style3</styleUrl>
					<LineString>
						<tessellate>1</tessellate>
						<altitudeMode>relativeToGround</altitudeMode>
						<coordinates>						-1.5448314778864312,-14.604584994290645,6187994.567784371						 						-3.690928216587662,-15.336906533443445,6040437.112337459						</coordinates>
					</LineString>
				</Placemark>
				<Placemark>
					<TimeSpan>
						<begin>1951-09-11</begin>
						<end></end>
					</TimeSpan>
					<styleUrl>branch_style3</styleUrl>
					<LineString>
						<tessellate>1</tessellate>
						<altitudeMode>relativeToGround</altitudeMode>
						<coordinates>						-3.690928216587662,-15.336906533443445,6040437.112337459						 						-5.840373112469469,-16.069172487764543,5886600.61623323						</coordinates>
					</LineString>
				</Placemark>
				<Placemark>
					<TimeSpan>
						<begin>1952-03-02</begin>
						<end></end>
					</TimeSpan>
					<styleUrl>branch_style3</styleUrl>
					<LineString>
						<tessellate>1</tessellate>
						<altitudeMode>relativeToGround</altitudeMode>
						<coordinates>						-5.840373112469469,-16.069172487764543,5886600.61623323						 						-7.992478158970269,-16.80141630816368,5726485.079471685						</coordinates>
					</LineString>
				</Placemark>
				<Placemark>
					<TimeSpan>
						<begin>1952-08-23</begin>
						<end></end>
					</TimeSpan>
					<styleUrl>branch_style3</styleUrl>
					<LineString>
						<tessellate>1</tessellate>
						<altitudeMode>relativeToGround</altitudeMode>
						<coordinates>						-7.992478158970269,-16.80141630816368,5726485.079471685						 						-10.146542427940066,-17.533673826817587,5560090.502052829						</coordinates>
					</LineString>
				</Placemark>
				<Placemark>
					<TimeSpan>
						<begin>1953-02-12</begin>
						<end></end>
					</TimeSpan>
					<styleUrl>branch_style3</styleUrl>
					<LineString>
						<tessellate>1</tessellate>
						<altitudeMode>relativeToGround</altitudeMode>
						<coordinates>						-10.146542427940066,-17.533673826817587,5560090.502052829						 						-12.301852128024851,-18.265983520014302,5387416.8839766495						</coordinates>
					</LineString>
				</Placemark>
				<Placemark>
					<TimeSpan>
						<begin>1953-08-05</begin>
						<end></end>
					</TimeSpan>
					<styleUrl>branch_style3</styleUrl>
					<LineString>
						<tessellate>1</tessellate>
						<altitudeMode>relativeToGround</altitudeMode>
						<coordinates>						-12.301852128024851,-18.265983520014302,5387416.8839766495						 						-14.457680647773042,-18.998386818758487,5208464.225243162						</coordinates>
					</LineString>
				</Placemark>
				<Placemark>
					<TimeSpan>
						<begin>1954-01-26</begin>
						<end></end>
					</TimeSpan>
					<styleUrl>branch_style3</styleUrl>
					<LineString>
						<tessellate>1</tessellate>
						<altitudeMode>relativeToGround</altitudeMode>
						<coordinates>						-14.457680647773042,-18.998386818758487,5208464.225243162						 						-16.61328857609352,-19.730928478588382,5023232.525852352						</coordinates>
					</LineString>
				</Placemark>
				<Placemark>
					<TimeSpan>
						<begin>1954-07-18</begin>
						<end></end>
					</TimeSpan>
					<styleUrl>branch_style3</styleUrl>
					<LineString>
						<tessellate>1</tessellate>
						<altitudeMode>relativeToGround</altitudeMode>
						<coordinates>						-16.61328857609352,-19.730928478588382,5023232.525852352						 						-18.767923690416247,-20.463657023487606,4831721.785804234						</coordinates>
					</LineString>
				</Placemark>
				<Placemark>
					<TimeSpan>
						<begin>1955-01-08</begin>
						<end></end>
					</TimeSpan>
					<styleUrl>branch_style3</styleUrl>
					<LineString>
						<tessellate>1</tessellate>
						<altitudeMode>relativeToGround</altitudeMode>
						<coordinates>						-18.767923690416247,-20.463657023487606,4831721.785804234						 						-20.920820899817908,-21.19662528347035,4633932.005098797						</coordinates>
					</LineString>
				</Placemark>
				<Placemark>
					<TimeSpan>
						<begin>1955-06-30</begin>
						<end></end>
					</TimeSpan>
					<styleUrl>branch_style3</styleUrl>
					<LineString>
						<tessellate>1</tessellate>
						<altitudeMode>relativeToGround</altitudeMode>
						<coordinates>						-20.920820899817908,-21.19662528347035,4633932.005098797						 						-23.071202126110123,-21.929891051937663,4429863.183736045						</coordinates>
					</LineString>
				</Placemark>
				<Placemark>
					<TimeSpan>
						<begin>1955-12-21</begin>
						<end></end>
					</TimeSpan>
					<styleUrl>branch_style3</styleUrl>
					<LineString>
						<tessellate>1</tessellate>
						<altitudeMode>relativeToGround</altitudeMode>
						<coordinates>						-23.071202126110123,-21.929891051937663,4429863.183736045						 						-25.21827609991701,-22.663517898101848,4219515.321715981						</coordinates>
					</LineString>
				</Placemark>
				<Placemark>
					<TimeSpan>
						<begin>1956-06-12</begin>
						<end></end>
					</TimeSpan>
					<styleUrl>branch_style3</styleUrl>
					<LineString>
						<tessellate>1</tessellate>
						<altitudeMode>relativeToGround</altitudeMode>
						<coordinates>						-25.21827609991701,-22.663517898101848,4219515.321715981						 						-27.36123804024291,-23.397576182995323,4002888.419038594						</coordinates>
					</LineString>
				</Placemark>
				<Placemark>
					<TimeSpan>
						<begin>1956-12-02</begin>
						<end></end>
					</TimeSpan>
					<styleUrl>branch_style3</styleUrl>
					<LineString>
						<tessellate>1</tessellate>
						<altitudeMode>relativeToGround</altitudeMode>
						<coordinates>						-27.36123804024291,-23.397576182995323,4002888.419038594						 						-29.499269173621983,-24.13214434696037,3779982.475703899						</coordinates>
					</LineString>
				</Placemark>
				<Placemark>
					<TimeSpan>
						<begin>1957-05-25</begin>
						<end></end>
					</TimeSpan>
					<styleUrl>branch_style3</styleUrl>
					<LineString>
						<tessellate>1</tessellate>
						<altitudeMode>relativeToGround</altitudeMode>
						<coordinates>						-29.499269173621983,-24.13214434696037,3779982.475703899						 						-31.631536030451585,-24.867310565573675,3550797.491711881						</coordinates>
					</LineString>
				</Placemark>
				<Placemark>
					<TimeSpan>
						<begin>1957-11-14</begin>
						<end></end>
					</TimeSpan>
					<styleUrl>branch_style3</styleUrl>
					<LineString>
						<tessellate>1</tessellate>
						<altitudeMode>relativeToGround</altitudeMode>
						<coordinates>						-31.631536030451585,-24.867310565573675,3550797.491711881						 						-33.75718942786917,-25.603174915643894,3315333.4670625553						</coordinates>
					</LineString>
				</Placemark>
				<Placemark>
					<TimeSpan>
						<begin>1958-05-07</begin>
						<end></end>
					</TimeSpan>
					<styleUrl>branch_style3</styleUrl>
					<LineString>
						<tessellate>1</tessellate>
						<altitudeMode>relativeToGround</altitudeMode>
						<coordinates>						-33.75718942786917,-25.603174915643894,3315333.4670625553						 						-35.87536300410553,-26.339852263637155,3073590.4017559066						</coordinates>
					</LineString>
				</Placemark>
				<Placemark>
					<TimeSpan>
						<begin>1958-10-28</begin>
						<end></end>
					</TimeSpan>
					<styleUrl>branch_style3</styleUrl>
					<LineString>
						<tessellate>1</tessellate>
						<altitudeMode>relativeToGround</altitudeMode>
						<coordinates>						-35.87536300410553,-26.339852263637155,3073590.4017559066						 						-37.98517109703154,-27.077476204547313,2825568.29579195						</coordinates>
					</LineString>
				</Placemark>
				<Placemark>
					<TimeSpan>
						<begin>1959-04-19</begin>
						<end></end>
					</TimeSpan>
					<styleUrl>branch_style3</styleUrl>
					<LineString>
						<tessellate>1</tessellate>
						<altitudeMode>relativeToGround</altitudeMode>
						<coordinates>						-37.98517109703154,-27.077476204547313,2825568.29579195						 						-40.08570563761317,-27.816204575751083,2571267.1491706744						</coordinates>
					</LineString>
				</Placemark>
				<Placemark>
					<TimeSpan>
						<begin>1959-10-10</begin>
						<end></end>
					</TimeSpan>
					<styleUrl>branch_style3</styleUrl>
					<LineString>
						<tessellate>1</tessellate>
						<altitudeMode>relativeToGround</altitudeMode>
						<coordinates>						-40.08570563761317,-27.816204575751083,2571267.1491706744						 						-42.176031513421144,-28.55622741957104,2310686.9618920796						</coordinates>
					</LineString>
				</Placemark>
				<Placemark>
					<TimeSpan>
						<begin>1960-03-31</begin>
						<end></end>
					</TimeSpan>
					<styleUrl>branch_style3</styleUrl>
					<LineString>
						<tessellate>1</tessellate>
						<altitudeMode>relativeToGround</altitudeMode>
						<coordinates>						-42.176031513421144,-28.55622741957104,2310686.9618920796						 						-44.25517945551934,-29.29777892260443,2043827.7339561768						</coordinates>
					</LineString>
				</Placemark>
				<Placemark>
					<TimeSpan>
						<begin>1960-09-21</begin>
						<end></end>
					</TimeSpan>
					<styleUrl>branch_style3</styleUrl>
					<LineString>
						<tessellate>1</tessellate>
						<altitudeMode>relativeToGround</altitudeMode>
						<coordinates>						-44.25517945551934,-29.29777892260443,2043827.7339561768						 						-46.322134702920714,-30.04115616772391,1770689.4653629512						</coordinates>
					</LineString>
				</Placemark>
				<Placemark>
					<TimeSpan>
						<begin>1961-03-14</begin>
						<end></end>
					</TimeSpan>
					<styleUrl>branch_style3</styleUrl>
					<LineString>
						<tessellate>1</tessellate>
						<altitudeMode>relativeToGround</altitudeMode>
						<coordinates>						-46.322134702920714,-30.04115616772391,1770689.4653629512						 						-48.375817976632085,-30.786750366409,1491272.1561124176						</coordinates>
					</LineString>
				</Placemark>
				<Placemark>
					<TimeSpan>
						<begin>1961-09-03</begin>
						<end></end>
					</TimeSpan>
					<styleUrl>branch_style3</styleUrl>
					<LineString>
						<tessellate>1</tessellate>
						<altitudeMode>relativeToGround</altitudeMode>
						<coordinates>						-48.375817976632085,-30.786750366409,1491272.1561124176						 						-50.415051183132896,-31.535103030275035,1205575.8062045649						</coordinates>
					</LineString>
				</Placemark>
				<Placemark>
					<TimeSpan>
						<begin>1962-02-24</begin>
						<end></end>
					</TimeSpan>
					<styleUrl>branch_style3</styleUrl>
					<LineString>
						<tessellate>1</tessellate>
						<altitudeMode>relativeToGround</altitudeMode>
						<coordinates>						-50.415051183132896,-31.535103030275035,1205575.8062045649						 						-52.43848901279418,-32.28701820145277,913600.415639393						</coordinates>
					</LineString>
				</Placemark>
				<Placemark>
					<TimeSpan>
						<begin>1962-08-16</begin>
						<end></end>
					</TimeSpan>
					<styleUrl>branch_style3</styleUrl>
					<LineString>
						<tessellate>1</tessellate>
						<altitudeMode>relativeToGround</altitudeMode>
						<coordinates>						-52.43848901279418,-32.28701820145277,913600.415639393						 						-54.44446025156009,-33.04382400874876,615345.9844169132						</coordinates>
					</LineString>
				</Placemark>
				<Placemark>
					<TimeSpan>
						<begin>1963-02-06</begin>
						<end></end>
					</TimeSpan>
					<styleUrl>branch_style3</styleUrl>
					<LineString>
						<tessellate>1</tessellate>
						<altitudeMode>relativeToGround</altitudeMode>
						<coordinates>						-54.44446025156009,-33.04382400874876,615345.9844169132						 						-56.430495249262925,-33.808156200999235,310812.5125371106						</coordinates>
					</LineString>
				</Placemark>
				<Placemark>
					<TimeSpan>
						<begin>1963-07-30</begin>
						<end></end>
					</TimeSpan>
					<styleUrl>branch_style3</styleUrl>
					<LineString>
						<tessellate>1</tessellate>
						<altitudeMode>relativeToGround</altitudeMode>
						<coordinates>						-56.430495249262925,-33.808156200999235,310812.5125371106						 						-58.38166809082031,-34.60333251953125,-3.725290298461914E-9						</coordinates>
					</LineString>
				</Placemark>
			</Folder>
			<Folder>
				<name>Argentine:China</name>
				<Placemark>
					<TimeSpan>
						<begin>1621-08-06</begin>
						<end></end>
					</TimeSpan>
					<styleUrl>branch_style4</styleUrl>
					<LineString>
						<tessellate>1</tessellate>
						<altitudeMode>relativeToGround</altitudeMode>
						<coordinates>						-58.38166809082031,-34.60333251953125,0.0						 						-57.40581508793283,-33.84264913566658,310812.5125371146						</coordinates>
					</LineString>
				</Placemark>
				<Placemark>
					<TimeSpan>
						<begin>1624-07-27</begin>
						<end></end>
					</TimeSpan>
					<styleUrl>branch_style4</styleUrl>
					<LineString>
						<tessellate>1</tessellate>
						<altitudeMode>relativeToGround</altitudeMode>
						<coordinates>						-57.40581508793283,-33.84264913566658,310812.5125371146						 						-56.41036005827458,-33.08238561723529,615345.9844169137						</coordinates>
					</LineString>
				</Placemark>
				<Placemark>
					<TimeSpan>
						<begin>1627-07-18</begin>
						<end></end>
					</TimeSpan>
					<styleUrl>branch_style4</styleUrl>
					<LineString>
						<tessellate>1</tessellate>
						<altitudeMode>relativeToGround</altitudeMode>
						<coordinates>						-56.41036005827458,-33.08238561723529,615345.9844169137						 						-55.395223633116416,-32.32254463506717,913600.4156393975						</coordinates>
					</LineString>
				</Placemark>
				<Placemark>
					<TimeSpan>
						<begin>1630-07-09</begin>
						<end></end>
					</TimeSpan>
					<styleUrl>branch_style4</styleUrl>
					<LineString>
						<tessellate>1</tessellate>
						<altitudeMode>relativeToGround</altitudeMode>
						<coordinates>						-55.395223633116416,-32.32254463506717,913600.4156393975						 						-54.36033165422441,-31.563128828787118,1205575.8062045658						</coordinates>
					</LineString>
				</Placemark>
				<Placemark>
					<TimeSpan>
						<begin>1633-06-29</begin>
						<end></end>
					</TimeSpan>
					<styleUrl>branch_style4</styleUrl>
					<LineString>
						<tessellate>1</tessellate>
						<altitudeMode>relativeToGround</altitudeMode>
						<coordinates>						-54.36033165422441,-31.563128828787118,1205575.8062045658						 						-53.305615317443156,-30.804140799229707,1491272.1561124185						</coordinates>
					</LineString>
				</Placemark>
				<Placemark>
					<TimeSpan>
						<begin>1636-06-19</begin>
						<end></end>
					</TimeSpan>
					<styleUrl>branch_style4</styleUrl>
					<LineString>
						<tessellate>1</tessellate>
						<altitudeMode>relativeToGround</altitudeMode>
						<coordinates>						-53.305615317443156,-30.804140799229707,1491272.1561124185						 						-52.23101131857922,-30.045583100869734,1770689.465362956						</coordinates>
					</LineString>
				</Placemark>
				<Placemark>
					<TimeSpan>
						<begin>1639-06-11</begin>
						<end></end>
					</TimeSpan>
					<styleUrl>branch_style4</styleUrl>
					<LineString>
						<tessellate>1</tessellate>
						<altitudeMode>relativeToGround</altitudeMode>
						<coordinates>						-52.23101131857922,-30.045583100869734,1770689.465362956						 						-51.13646200154497,-29.287458234257574,2043827.7339561775						</coordinates>
					</LineString>
				</Placemark>
				<Placemark>
					<TimeSpan>
						<begin>1642-06-01</begin>
						<end></end>
					</TimeSpan>
					<styleUrl>branch_style4</styleUrl>
					<LineString>
						<tessellate>1</tessellate>
						<altitudeMode>relativeToGround</altitudeMode>
						<coordinates>						-51.13646200154497,-29.287458234257574,2043827.7339561775						 						-50.02191550871971,-28.52976863844933,2310686.961892084						</coordinates>
					</LineString>
				</Placemark>
				<Placemark>
					<TimeSpan>
						<begin>1645-05-22</begin>
						<end></end>
					</TimeSpan>
					<styleUrl>branch_style4</styleUrl>
					<LineString>
						<tessellate>1</tessellate>
						<altitudeMode>relativeToGround</altitudeMode>
						<coordinates>						-50.02191550871971,-28.52976863844933,2310686.961892084						 						-48.8873259334844,-27.772516683421948,2571267.1491706753						</coordinates>
					</LineString>
				</Placemark>
				<Placemark>
					<TimeSpan>
						<begin>1648-05-13</begin>
						<end></end>
					</TimeSpan>
					<styleUrl>branch_style4</styleUrl>
					<LineString>
						<tessellate>1</tessellate>
						<altitudeMode>relativeToGround</altitudeMode>
						<coordinates>						-48.8873259334844,-27.772516683421948,2571267.1491706753						 						-47.73265347488208,-27.0157046624648,2825568.2957919505						</coordinates>
					</LineString>
				</Placemark>
				<Placemark>
					<TimeSpan>
						<begin>1651-05-04</begin>
						<end></end>
					</TimeSpan>
					<styleUrl>branch_style4</styleUrl>
					<LineString>
						<tessellate>1</tessellate>
						<altitudeMode>relativeToGround</altitudeMode>
						<coordinates>						-47.73265347488208,-27.0157046624648,2825568.2957919505						 						-46.55786459435555,-26.25933478453917,3073590.401755911						</coordinates>
					</LineString>
				</Placemark>
				<Placemark>
					<TimeSpan>
						<begin>1654-04-24</begin>
						<end></end>
					</TimeSpan>
					<styleUrl>branch_style4</styleUrl>
					<LineString>
						<tessellate>1</tessellate>
						<altitudeMode>relativeToGround</altitudeMode>
						<coordinates>						-46.55786459435555,-26.25933478453917,3073590.401755911						 						-45.36293217450906,-25.50340916659802,3315333.4670625557						</coordinates>
					</LineString>
				</Placemark>
				<Placemark>
					<TimeSpan>
						<begin>1657-04-15</begin>
						<end></end>
					</TimeSpan>
					<styleUrl>branch_style4</styleUrl>
					<LineString>
						<tessellate>1</tessellate>
						<altitudeMode>relativeToGround</altitudeMode>
						<coordinates>						-45.36293217450906,-25.50340916659802,3315333.4670625557						 						-44.14783567983961,-24.747929825858666,3550797.4917118847						</coordinates>
					</LineString>
				</Placemark>
				<Placemark>
					<TimeSpan>
						<begin>1660-04-05</begin>
						<end></end>
					</TimeSpan>
					<styleUrl>branch_style4</styleUrl>
					<LineString>
						<tessellate>1</tessellate>
						<altitudeMode>relativeToGround</altitudeMode>
						<coordinates>						-44.14783567983961,-24.747929825858666,3550797.4917118847						 						-42.91256131937823,-23.99289867202148,3779982.4757038984						</coordinates>
					</LineString>
				</Placemark>
				<Placemark>
					<TimeSpan>
						<begin>1663-03-27</begin>
						<end></end>
					</TimeSpan>
					<styleUrl>branch_style4</styleUrl>
					<LineString>
						<tessellate>1</tessellate>
						<altitudeMode>relativeToGround</altitudeMode>
						<coordinates>						-42.91256131937823,-23.99289867202148,3779982.4757038984						 						-41.657102211180735,-23.23831749942792,4002888.4190385975						</coordinates>
					</LineString>
				</Placemark>
				<Placemark>
					<TimeSpan>
						<begin>1666-03-17</begin>
						<end></end>
					</TimeSpan>
					<styleUrl>branch_style4</styleUrl>
					<LineString>
						<tessellate>1</tessellate>
						<altitudeMode>relativeToGround</altitudeMode>
						<coordinates>						-41.657102211180735,-23.23831749942792,4002888.4190385975						 						-40.38145854860196,-22.484187979151685,4219515.32171598						</coordinates>
					</LineString>
				</Placemark>
				<Placemark>
					<TimeSpan>
						<begin>1669-03-08</begin>
						<end></end>
					</TimeSpan>
					<styleUrl>branch_style4</styleUrl>
					<LineString>
						<tessellate>1</tessellate>
						<altitudeMode>relativeToGround</altitudeMode>
						<coordinates>						-40.38145854860196,-22.484187979151685,4219515.32171598						 						-39.08563776828419,-21.73051165101678,4429863.183736047						</coordinates>
					</LineString>
				</Placemark>
				<Placemark>
					<TimeSpan>
						<begin>1672-02-27</begin>
						<end></end>
					</TimeSpan>
					<styleUrl>branch_style4</styleUrl>
					<LineString>
						<tessellate>1</tessellate>
						<altitudeMode>relativeToGround</altitudeMode>
						<coordinates>						-39.08563776828419,-21.73051165101678,4429863.183736047						 						-37.76965471978736,-20.977289915536712,4633932.005098799						</coordinates>
					</LineString>
				</Placemark>
				<Placemark>
					<TimeSpan>
						<begin>1675-02-17</begin>
						<end></end>
					</TimeSpan>
					<styleUrl>branch_style4</styleUrl>
					<LineString>
						<tessellate>1</tessellate>
						<altitudeMode>relativeToGround</altitudeMode>
						<coordinates>						-37.76965471978736,-20.977289915536712,4633932.005098799						 						-36.43353183678334,-20.224524025768915,4831721.785804236						</coordinates>
					</LineString>
				</Placemark>
				<Placemark>
					<TimeSpan>
						<begin>1678-02-08</begin>
						<end></end>
					</TimeSpan>
					<styleUrl>branch_style4</styleUrl>
					<LineString>
						<tessellate>1</tessellate>
						<altitudeMode>relativeToGround</altitudeMode>
						<coordinates>						-36.43353183678334,-20.224524025768915,4831721.785804236						 						-35.0772993097335,-19.472215079078705,5023232.525852356						</coordinates>
					</LineString>
				</Placemark>
				<Placemark>
					<TimeSpan>
						<begin>1681-01-29</begin>
						<end></end>
					</TimeSpan>
					<styleUrl>branch_style4</styleUrl>
					<LineString>
						<tessellate>1</tessellate>
						<altitudeMode>relativeToGround</altitudeMode>
						<coordinates>						-35.0772993097335,-19.472215079078705,5023232.525852356						 						-33.700995259962795,-18.72036400880717,5208464.225243163						</coordinates>
					</LineString>
				</Placemark>
				<Placemark>
					<TimeSpan>
						<begin>1684-01-20</begin>
						<end></end>
					</TimeSpan>
					<styleUrl>branch_style4</styleUrl>
					<LineString>
						<tessellate>1</tessellate>
						<altitudeMode>relativeToGround</altitudeMode>
						<coordinates>						-33.700995259962795,-18.72036400880717,5208464.225243163						 						-32.30466591504042,-17.968971575837145,5387416.883976653						</coordinates>
					</LineString>
				</Placemark>
				<Placemark>
					<TimeSpan>
						<begin>1687-01-11</begin>
						<end></end>
					</TimeSpan>
					<styleUrl>branch_style4</styleUrl>
					<LineString>
						<tessellate>1</tessellate>
						<altitudeMode>relativeToGround</altitudeMode>
						<coordinates>						-32.30466591504042,-17.968971575837145,5387416.883976653						 						-30.888365785370535,-17.218038360051537,5560090.502052827						</coordinates>
					</LineString>
				</Placemark>
				<Placemark>
					<TimeSpan>
						<begin>1690-01-01</begin>
						<end></end>
					</TimeSpan>
					<styleUrl>branch_style4</styleUrl>
					<LineString>
						<tessellate>1</tessellate>
						<altitudeMode>relativeToGround</altitudeMode>
						<coordinates>						-30.888365785370535,-17.218038360051537,5560090.502052827						 						-29.452157841893236,-16.467564751678108,5726485.079471687						</coordinates>
					</LineString>
				</Placemark>
				<Placemark>
					<TimeSpan>
						<begin>1692-12-22</begin>
						<end></end>
					</TimeSpan>
					<styleUrl>branch_style4</styleUrl>
					<LineString>
						<tessellate>1</tessellate>
						<altitudeMode>relativeToGround</altitudeMode>
						<coordinates>						-29.452157841893236,-16.467564751678108,5726485.079471687						 						-27.996113694788214,-15.717550942514443,5886600.616233231						</coordinates>
					</LineString>
				</Placemark>
				<Placemark>
					<TimeSpan>
						<begin>1695-12-14</begin>
						<end></end>
					</TimeSpan>
					<styleUrl>branch_style4</styleUrl>
					<LineString>
						<tessellate>1</tessellate>
						<altitudeMode>relativeToGround</altitudeMode>
						<coordinates>						-27.996113694788214,-15.717550942514443,5886600.616233231						 						-26.520313773070676,-14.967996917026813,6040437.112337459						</coordinates>
					</LineString>
				</Placemark>
				<Placemark>
					<TimeSpan>
						<begin>1698-12-04</begin>
						<end></end>
					</TimeSpan>
					<styleUrl>branch_style4</styleUrl>
					<LineString>
						<tessellate>1</tessellate>
						<altitudeMode>relativeToGround</altitudeMode>
						<coordinates>						-26.520313773070676,-14.967996917026813,6040437.112337459						 						-25.024847504960864,-14.21890244331614,6187994.567784372						</coordinates>
					</LineString>
				</Placemark>
				<Placemark>
					<TimeSpan>
						<begin>1701-11-25</begin>
						<end></end>
					</TimeSpan>
					<styleUrl>branch_style4</styleUrl>
					<LineString>
						<tessellate>1</tessellate>
						<altitudeMode>relativeToGround</altitudeMode>
						<coordinates>						-25.024847504960864,-14.21890244331614,6187994.567784372						 						-23.509813498903902,-13.470267063943917,6329272.982573969						</coordinates>
					</LineString>
				</Placemark>
				<Placemark>
					<TimeSpan>
						<begin>1704-11-16</begin>
						<end></end>
					</TimeSpan>
					<styleUrl>branch_style4</styleUrl>
					<LineString>
						<tessellate>1</tessellate>
						<altitudeMode>relativeToGround</altitudeMode>
						<coordinates>						-23.509813498903902,-13.470267063943917,6329272.982573969						 						-21.975319725109568,-12.722090086610423,6464272.356706252						</coordinates>
					</LineString>
				</Placemark>
				<Placemark>
					<TimeSpan>
						<begin>1707-11-07</begin>
						<end></end>
					</TimeSpan>
					<styleUrl>branch_style4</styleUrl>
					<LineString>
						<tessellate>1</tessellate>
						<altitudeMode>relativeToGround</altitudeMode>
						<coordinates>						-21.975319725109568,-12.722090086610423,6464272.356706252						 						-20.42148369747624,-11.974370574677062,6592992.690181219						</coordinates>
					</LineString>
				</Placemark>
				<Placemark>
					<TimeSpan>
						<begin>1710-10-28</begin>
						<end></end>
					</TimeSpan>
					<styleUrl>branch_style4</styleUrl>
					<LineString>
						<tessellate>1</tessellate>
						<altitudeMode>relativeToGround</altitudeMode>
						<coordinates>						-20.42148369747624,-11.974370574677062,6592992.690181219						 						-18.848432655755065,-11.22710733752387,6715433.98299887						</coordinates>
					</LineString>
				</Placemark>
				<Placemark>
					<TimeSpan>
						<begin>1713-10-18</begin>
						<end></end>
					</TimeSpan>
					<styleUrl>branch_style4</styleUrl>
					<LineString>
						<tessellate>1</tessellate>
						<altitudeMode>relativeToGround</altitudeMode>
						<coordinates>						-18.848432655755065,-11.22710733752387,6715433.98299887						 						-17.25630374780449,-10.48029892073255,6831596.235159205						</coordinates>
					</LineString>
				</Placemark>
				<Placemark>
					<TimeSpan>
						<begin>1716-10-09</begin>
						<end></end>
					</TimeSpan>
					<styleUrl>branch_style4</styleUrl>
					<LineString>
						<tessellate>1</tessellate>
						<altitudeMode>relativeToGround</altitudeMode>
						<coordinates>						-17.25630374780449,-10.48029892073255,6831596.235159205						 						-15.64524421177743,-9.733943596084448,6941479.446662225						</coordinates>
					</LineString>
				</Placemark>
				<Placemark>
					<TimeSpan>
						<begin>1719-09-30</begin>
						<end></end>
					</TimeSpan>
					<styleUrl>branch_style4</styleUrl>
					<LineString>
						<tessellate>1</tessellate>
						<altitudeMode>relativeToGround</altitudeMode>
						<coordinates>						-15.64524421177743,-9.733943596084448,6941479.446662225						 						-14.01541155807696,-8.988039351361818,7045083.61750793						</coordinates>
					</LineString>
				</Placemark>
				<Placemark>
					<TimeSpan>
						<begin>1722-09-20</begin>
						<end></end>
					</TimeSpan>
					<styleUrl>branch_style4</styleUrl>
					<LineString>
						<tessellate>1</tessellate>
						<altitudeMode>relativeToGround</altitudeMode>
						<coordinates>						-14.01541155807696,-8.988039351361818,7045083.61750793						 						-12.366973750906782,-8.242583879939628,7142408.74769632						</coordinates>
					</LineString>
				</Placemark>
				<Placemark>
					<TimeSpan>
						<begin>1725-09-11</begin>
						<end></end>
					</TimeSpan>
					<styleUrl>branch_style4</styleUrl>
					<LineString>
						<tessellate>1</tessellate>
						<altitudeMode>relativeToGround</altitudeMode>
						<coordinates>						-12.366973750906782,-8.242583879939628,7142408.74769632						 						-10.700109389237753,-7.497574570153739,7233454.837227395						</coordinates>
					</LineString>
				</Placemark>
				<Placemark>
					<TimeSpan>
						<begin>1728-09-01</begin>
						<end></end>
					</TimeSpan>
					<styleUrl>branch_style4</styleUrl>
					<LineString>
						<tessellate>1</tessellate>
						<altitudeMode>relativeToGround</altitudeMode>
						<coordinates>						-10.700109389237753,-7.497574570153739,7233454.837227395						 						-9.015007887000495,-6.753008494429771,7318221.886101153						</coordinates>
					</LineString>
				</Placemark>
				<Placemark>
					<TimeSpan>
						<begin>1731-08-23</begin>
						<end></end>
					</TimeSpan>
					<styleUrl>branch_style4</styleUrl>
					<LineString>
						<tessellate>1</tessellate>
						<altitudeMode>relativeToGround</altitudeMode>
						<coordinates>						-9.015007887000495,-6.753008494429771,7318221.886101153						 						-7.3118696523086,-6.008882398155276,7396709.894317595						</coordinates>
					</LineString>
				</Placemark>
				<Placemark>
					<TimeSpan>
						<begin>1734-08-14</begin>
						<end></end>
					</TimeSpan>
					<styleUrl>branch_style4</styleUrl>
					<LineString>
						<tessellate>1</tessellate>
						<altitudeMode>relativeToGround</altitudeMode>
						<coordinates>						-7.3118696523086,-6.008882398155276,7396709.894317595						 						-5.5909062655061685,-5.26519268827583,7468918.861876722						</coordinates>
					</LineString>
				</Placemark>
				<Placemark>
					<TimeSpan>
						<begin>1737-08-04</begin>
						<end></end>
					</TimeSpan>
					<styleUrl>branch_style4</styleUrl>
					<LineString>
						<tessellate>1</tessellate>
						<altitudeMode>relativeToGround</altitudeMode>
						<coordinates>						-5.5909062655061685,-5.26519268827583,7468918.861876722						 						-3.8523406558272257,-4.521935421593425,7534848.788778534						</coordinates>
					</LineString>
				</Placemark>
				<Placemark>
					<TimeSpan>
						<begin>1740-07-25</begin>
						<end></end>
					</TimeSpan>
					<styleUrl>branch_style4</styleUrl>
					<LineString>
						<tessellate>1</tessellate>
						<altitudeMode>relativeToGround</altitudeMode>
						<coordinates>						-3.8523406558272257,-4.521935421593425,7534848.788778534						 						-2.0964072764425543,-3.779106292743042,7594499.675023031						</coordinates>
					</LineString>
				</Placemark>
				<Placemark>
					<TimeSpan>
						<begin>1743-07-17</begin>
						<end></end>
					</TimeSpan>
					<styleUrl>branch_style4</styleUrl>
					<LineString>
						<tessellate>1</tessellate>
						<altitudeMode>relativeToGround</altitudeMode>
						<coordinates>						-2.0964072764425543,-3.779106292743042,7594499.675023031						 						-0.3233522776645638,-3.036700621820399,7647871.520610214						</coordinates>
					</LineString>
				</Placemark>
				<Placemark>
					<TimeSpan>
						<begin>1746-07-07</begin>
						<end></end>
					</TimeSpan>
					<styleUrl>branch_style4</styleUrl>
					<LineString>
						<tessellate>1</tessellate>
						<altitudeMode>relativeToGround</altitudeMode>
						<coordinates>						-0.3233522776645638,-3.036700621820399,7647871.520610214						 						1.4665663219322531,-2.294713341630618,7694964.32554008						</coordinates>
					</LineString>
				</Placemark>
				<Placemark>
					<TimeSpan>
						<begin>1749-06-27</begin>
						<end></end>
					</TimeSpan>
					<styleUrl>branch_style4</styleUrl>
					<LineString>
						<tessellate>1</tessellate>
						<altitudeMode>relativeToGround</altitudeMode>
						<coordinates>						1.4665663219322531,-2.294713341630618,7694964.32554008						 						3.2730784667235078,-1.553138984523885,7735778.08981263						</coordinates>
					</LineString>
				</Placemark>
				<Placemark>
					<TimeSpan>
						<begin>1752-06-17</begin>
						<end></end>
					</TimeSpan>
					<styleUrl>branch_style4</styleUrl>
					<LineString>
						<tessellate>1</tessellate>
						<altitudeMode>relativeToGround</altitudeMode>
						<coordinates>						3.2730784667235078,-1.553138984523885,7735778.08981263						 						5.09590189783938,-0.8119716687799813,7770312.813427865						</coordinates>
					</LineString>
				</Placemark>
				<Placemark>
					<TimeSpan>
						<begin>1755-06-09</begin>
						<end></end>
					</TimeSpan>
					<styleUrl>branch_style4</styleUrl>
					<LineString>
						<tessellate>1</tessellate>
						<altitudeMode>relativeToGround</altitudeMode>
						<coordinates>						5.09590189783938,-0.8119716687799813,7770312.813427865						 						6.934741989828738,-0.07120508449882104,7798568.496385783						</coordinates>
					</LineString>
				</Placemark>
				<Placemark>
					<TimeSpan>
						<begin>1758-05-30</begin>
						<end></end>
					</TimeSpan>
					<styleUrl>branch_style4</styleUrl>
					<LineString>
						<tessellate>1</tessellate>
						<altitudeMode>relativeToGround</altitudeMode>
						<coordinates>						6.934741989828738,-0.07120508449882104,7798568.496385783						 						8.789291590459325,0.6691675210512799,7820545.138686387						</coordinates>
					</LineString>
				</Placemark>
				<Placemark>
					<TimeSpan>
						<begin>1761-05-20</begin>
						<end></end>
					</TimeSpan>
					<styleUrl>branch_style4</styleUrl>
					<LineString>
						<tessellate>1</tessellate>
						<altitudeMode>relativeToGround</altitudeMode>
						<coordinates>						8.789291590459325,0.6691675210512799,7820545.138686387						 						10.659230863940131,1.4091533586820408,7836242.740329677						</coordinates>
					</LineString>
				</Placemark>
				<Placemark>
					<TimeSpan>
						<begin>1764-05-11</begin>
						<end></end>
					</TimeSpan>
					<styleUrl>branch_style4</styleUrl>
					<LineString>
						<tessellate>1</tessellate>
						<altitudeMode>relativeToGround</altitudeMode>
						<coordinates>						10.659230863940131,1.4091533586820408,7836242.740329677						 						12.54422713785957,2.14876011319181,7845661.30131565						</coordinates>
					</LineString>
				</Placemark>
				<Placemark>
					<TimeSpan>
						<begin>1767-05-02</begin>
						<end></end>
					</TimeSpan>
					<styleUrl>branch_style4</styleUrl>
					<LineString>
						<tessellate>1</tessellate>
						<altitudeMode>relativeToGround</altitudeMode>
						<coordinates>						12.54422713785957,2.14876011319181,7845661.30131565						 						14.443934754141322,2.8879959599998175,7848800.821644307						</coordinates>
					</LineString>
				</Placemark>
				<Placemark>
					<TimeSpan>
						<begin>1770-04-22</begin>
						<end></end>
					</TimeSpan>
					<styleUrl>branch_style4</styleUrl>
					<LineString>
						<tessellate>1</tessellate>
						<altitudeMode>relativeToGround</altitudeMode>
						<coordinates>						14.443934754141322,2.8879959599998175,7848800.821644307						 						16.357994924328075,3.626869582586741,7845661.301315649						</coordinates>
					</LineString>
				</Placemark>
				<Placemark>
					<TimeSpan>
						<begin>1773-04-13</begin>
						<end></end>
					</TimeSpan>
					<styleUrl>branch_style4</styleUrl>
					<LineString>
						<tessellate>1</tessellate>
						<altitudeMode>relativeToGround</altitudeMode>
						<coordinates>						16.357994924328075,3.626869582586741,7845661.301315649						 						18.286035589508995,4.365390190830845,7836242.740329675						</coordinates>
					</LineString>
				</Placemark>
				<Placemark>
					<TimeSpan>
						<begin>1776-04-03</begin>
						<end></end>
					</TimeSpan>
					<styleUrl>branch_style4</styleUrl>
					<LineString>
						<tessellate>1</tessellate>
						<altitudeMode>relativeToGround</altitudeMode>
						<coordinates>						18.286035589508995,4.365390190830845,7836242.740329675						 						20.227671285214118,5.1035675403409835,7820545.138686387						</coordinates>
					</LineString>
				</Placemark>
				<Placemark>
					<TimeSpan>
						<begin>1779-03-25</begin>
						<end></end>
					</TimeSpan>
					<styleUrl>branch_style4</styleUrl>
					<LineString>
						<tessellate>1</tessellate>
						<altitudeMode>relativeToGround</altitudeMode>
						<coordinates>						20.227671285214118,5.1035675403409835,7820545.138686387						 						22.182503011602556,5.841411952901797,7798568.496385783						</coordinates>
					</LineString>
				</Placemark>
				<Placemark>
					<TimeSpan>
						<begin>1782-03-16</begin>
						<end></end>
					</TimeSpan>
					<styleUrl>branch_style4</styleUrl>
					<LineString>
						<tessellate>1</tessellate>
						<altitudeMode>relativeToGround</altitudeMode>
						<coordinates>						22.182503011602556,5.841411952901797,7798568.496385783						 						24.15011810927641,6.57893433816252,7770312.8134278655						</coordinates>
					</LineString>
				</Placemark>
				<Placemark>
					<TimeSpan>
						<begin>1785-03-06</begin>
						<end></end>
					</TimeSpan>
					<styleUrl>branch_style4</styleUrl>
					<LineString>
						<tessellate>1</tessellate>
						<altitudeMode>relativeToGround</altitudeMode>
						<coordinates>						24.15011810927641,6.57893433816252,7770312.8134278655						 						26.130090141052207,7.316146216719464,7735778.089812627						</coordinates>
					</LineString>
				</Placemark>
				<Placemark>
					<TimeSpan>
						<begin>1788-02-25</begin>
						<end></end>
					</TimeSpan>
					<styleUrl>branch_style4</styleUrl>
					<LineString>
						<tessellate>1</tessellate>
						<altitudeMode>relativeToGround</altitudeMode>
						<coordinates>						26.130090141052207,7.316146216719464,7735778.089812627						 						28.12197878002286,8.053059744763974,7694964.325540079						</coordinates>
					</LineString>
				</Placemark>
				<Placemark>
					<TimeSpan>
						<begin>1791-02-16</begin>
						<end></end>
					</TimeSpan>
					<styleUrl>branch_style4</styleUrl>
					<LineString>
						<tessellate>1</tessellate>
						<altitudeMode>relativeToGround</altitudeMode>
						<coordinates>						28.12197878002286,8.053059744763974,7694964.325540079						 						30.125329704240592,8.789687740492782,7647871.520610215						</coordinates>
					</LineString>
				</Placemark>
				<Placemark>
					<TimeSpan>
						<begin>1794-02-06</begin>
						<end></end>
					</TimeSpan>
					<styleUrl>branch_style4</styleUrl>
					<LineString>
						<tessellate>1</tessellate>
						<altitudeMode>relativeToGround</altitudeMode>
						<coordinates>						30.125329704240592,8.789687740492782,7647871.520610215						 						32.13967449834286,9.526043712507331,7594499.6750230305						</coordinates>
					</LineString>
				</Placemark>
				<Placemark>
					<TimeSpan>
						<begin>1797-01-27</begin>
						<end></end>
					</TimeSpan>
					<styleUrl>branch_style4</styleUrl>
					<LineString>
						<tessellate>1</tessellate>
						<altitudeMode>relativeToGround</altitudeMode>
						<coordinates>						32.13967449834286,9.526043712507331,7594499.6750230305						 						34.16453056243704,10.26214189046293,7534848.788778536						</coordinates>
					</LineString>
				</Placemark>
				<Placemark>
					<TimeSpan>
						<begin>1800-01-18</begin>
						<end></end>
					</TimeSpan>
					<styleUrl>branch_style4</styleUrl>
					<LineString>
						<tessellate>1</tessellate>
						<altitudeMode>relativeToGround</altitudeMode>
						<coordinates>						34.16453056243704,10.26214189046293,7534848.788778536						 						36.199401028540755,10.997997258269464,7468918.861876721						</coordinates>
					</LineString>
				</Placemark>
				<Placemark>
					<TimeSpan>
						<begin>1803-01-10</begin>
						<end></end>
					</TimeSpan>
					<styleUrl>branch_style4</styleUrl>
					<LineString>
						<tessellate>1</tessellate>
						<altitudeMode>relativeToGround</altitudeMode>
						<coordinates>						36.199401028540755,10.997997258269464,7468918.861876721						 						38.24377468485818,11.73362559019315,7396709.894317595						</coordinates>
					</LineString>
				</Placemark>
				<Placemark>
					<TimeSpan>
						<begin>1805-12-31</begin>
						<end></end>
					</TimeSpan>
					<styleUrl>branch_style4</styleUrl>
					<LineString>
						<tessellate>1</tessellate>
						<altitudeMode>relativeToGround</altitudeMode>
						<coordinates>						38.24377468485818,11.73362559019315,7396709.894317595						 						40.29712590814275,12.469043490265603,7318221.886101149						</coordinates>
					</LineString>
				</Placemark>
				<Placemark>
					<TimeSpan>
						<begin>1808-12-21</begin>
						<end></end>
					</TimeSpan>
					<styleUrl>branch_style4</styleUrl>
					<LineString>
						<tessellate>1</tessellate>
						<altitudeMode>relativeToGround</altitudeMode>
						<coordinates>						40.29712590814275,12.469043490265603,7318221.886101149						 						42.35891460435999,13.204268435474098,7233454.837227393						</coordinates>
					</LineString>
				</Placemark>
				<Placemark>
					<TimeSpan>
						<begin>1811-12-13</begin>
						<end></end>
					</TimeSpan>
					<styleUrl>branch_style4</styleUrl>
					<LineString>
						<tessellate>1</tessellate>
						<altitudeMode>relativeToGround</altitudeMode>
						<coordinates>						42.35891460435999,13.204268435474098,7233454.837227393						 						44.42858615781993,13.939318823287483,7142408.74769632						</coordinates>
					</LineString>
				</Placemark>
				<Placemark>
					<TimeSpan>
						<begin>1814-12-03</begin>
						<end></end>
					</TimeSpan>
					<styleUrl>branch_style4</styleUrl>
					<LineString>
						<tessellate>1</tessellate>
						<altitudeMode>relativeToGround</altitudeMode>
						<coordinates>						44.42858615781993,13.939318823287483,7142408.74769632						 						46.50557138888477,14.674214024169066,7045083.617507929						</coordinates>
					</LineString>
				</Placemark>
				<Placemark>
					<TimeSpan>
						<begin>1817-11-23</begin>
						<end></end>
					</TimeSpan>
					<styleUrl>branch_style4</styleUrl>
					<LineString>
						<tessellate>1</tessellate>
						<altitudeMode>relativeToGround</altitudeMode>
						<coordinates>						46.50557138888477,14.674214024169066,7045083.617507929						 						48.58928652028343,15.408974439844513,6941479.446662225						</coordinates>
					</LineString>
				</Placemark>
				<Placemark>
					<TimeSpan>
						<begin>1820-11-14</begin>
						<end></end>
					</TimeSpan>
					<styleUrl>branch_style4</styleUrl>
					<LineString>
						<tessellate>1</tessellate>
						<altitudeMode>relativeToGround</altitudeMode>
						<coordinates>						48.58928652028343,15.408974439844513,6941479.446662225						 						50.67913315196722,16.143621568234224,6831596.235159203						</coordinates>
					</LineString>
				</Placemark>
				<Placemark>
					<TimeSpan>
						<begin>1823-11-05</begin>
						<end></end>
					</TimeSpan>
					<styleUrl>branch_style4</styleUrl>
					<LineString>
						<tessellate>1</tessellate>
						<altitudeMode>relativeToGround</altitudeMode>
						<coordinates>						50.67913315196722,16.143621568234224,6831596.235159203						 						52.77449824431713,16.878178076132148,6715433.982998868						</coordinates>
					</LineString>
				</Placemark>
				<Placemark>
					<TimeSpan>
						<begin>1826-10-26</begin>
						<end></end>
					</TimeSpan>
					<styleUrl>branch_style4</styleUrl>
					<LineString>
						<tessellate>1</tessellate>
						<altitudeMode>relativeToGround</altitudeMode>
						<coordinates>						52.77449824431713,16.878178076132148,6715433.982998868						 						54.87475410936133,17.61266788092413,6592992.690181216						</coordinates>
					</LineString>
				</Placemark>
				<Placemark>
					<TimeSpan>
						<begin>1829-10-17</begin>
						<end></end>
					</TimeSpan>
					<styleUrl>branch_style4</styleUrl>
					<LineString>
						<tessellate>1</tessellate>
						<altitudeMode>relativeToGround</altitudeMode>
						<coordinates>						54.87475410936133,17.61266788092413,6592992.690181216						 						56.97925840946592,18.347116242899542,6464272.35670625						</coordinates>
					</LineString>
				</Placemark>
				<Placemark>
					<TimeSpan>
						<begin>1832-10-07</begin>
						<end></end>
					</TimeSpan>
					<styleUrl>branch_style4</styleUrl>
					<LineString>
						<tessellate>1</tessellate>
						<altitudeMode>relativeToGround</altitudeMode>
						<coordinates>						56.97925840946592,18.347116242899542,6464272.35670625						 						59.08735416271678,19.08154987003299,6329272.982573969						</coordinates>
					</LineString>
				</Placemark>
				<Placemark>
					<TimeSpan>
						<begin>1835-09-28</begin>
						<end></end>
					</TimeSpan>
					<styleUrl>branch_style4</styleUrl>
					<LineString>
						<tessellate>1</tessellate>
						<altitudeMode>relativeToGround</altitudeMode>
						<coordinates>						59.08735416271678,19.08154987003299,6329272.982573969						 						61.19836975390005,19.8159970375171,6187994.567784371						</coordinates>
					</LineString>
				</Placemark>
				<Placemark>
					<TimeSpan>
						<begin>1838-09-18</begin>
						<end></end>
					</TimeSpan>
					<styleUrl>branch_style4</styleUrl>
					<LineString>
						<tessellate>1</tessellate>
						<altitudeMode>relativeToGround</altitudeMode>
						<coordinates>						61.19836975390005,19.8159970375171,6187994.567784371						 						63.31161894959375,20.55048772483567,6040437.112337459						</coordinates>
					</LineString>
				</Placemark>
				<Placemark>
					<TimeSpan>
						<begin>1841-09-09</begin>
						<end></end>
					</TimeSpan>
					<styleUrl>branch_style4</styleUrl>
					<LineString>
						<tessellate>1</tessellate>
						<altitudeMode>relativeToGround</altitudeMode>
						<coordinates>						63.31161894959375,20.55048772483567,6040437.112337459						 						65.42640091537959,21.285053773811754,5886600.61623323						</coordinates>
					</LineString>
				</Placemark>
				<Placemark>
					<TimeSpan>
						<begin>1844-08-30</begin>
						<end></end>
					</TimeSpan>
					<styleUrl>branch_style4</styleUrl>
					<LineString>
						<tessellate>1</tessellate>
						<altitudeMode>relativeToGround</altitudeMode>
						<coordinates>						65.42640091537959,21.285053773811754,5886600.61623323						 						67.54200023253391,22.019729071890605,5726485.079471685						</coordinates>
					</LineString>
				</Placemark>
				<Placemark>
					<TimeSpan>
						<begin>1847-08-21</begin>
						<end></end>
					</TimeSpan>
					<styleUrl>branch_style4</styleUrl>
					<LineString>
						<tessellate>1</tessellate>
						<altitudeMode>relativeToGround</altitudeMode>
						<coordinates>						67.54200023253391,22.019729071890605,5726485.079471685						 						69.65768691072094,22.754549765983317,5560090.502052829						</coordinates>
					</LineString>
				</Placemark>
				<Placemark>
					<TimeSpan>
						<begin>1850-08-12</begin>
						<end></end>
					</TimeSpan>
					<styleUrl>branch_style4</styleUrl>
					<LineString>
						<tessellate>1</tessellate>
						<altitudeMode>relativeToGround</altitudeMode>
						<coordinates>						69.65768691072094,22.754549765983317,5560090.502052829						 						71.77271639211538,23.489554513586427,5387416.8839766495						</coordinates>
					</LineString>
				</Placemark>
				<Placemark>
					<TimeSpan>
						<begin>1853-08-02</begin>
						<end></end>
					</TimeSpan>
					<styleUrl>branch_style4</styleUrl>
					<LineString>
						<tessellate>1</tessellate>
						<altitudeMode>relativeToGround</altitudeMode>
						<coordinates>						71.77271639211538,23.489554513586427,5387416.8839766495						 						73.88632954094248,24.224784779723787,5208464.225243162						</coordinates>
					</LineString>
				</Placemark>
				<Placemark>
					<TimeSpan>
						<begin>1856-07-23</begin>
						<end></end>
					</TimeSpan>
					<styleUrl>branch_style4</styleUrl>
					<LineString>
						<tessellate>1</tessellate>
						<altitudeMode>relativeToGround</altitudeMode>
						<coordinates>						73.88632954094248,24.224784779723787,5208464.225243162						 						75.99775261051029,24.960285190697064,5023232.525852352						</coordinates>
					</LineString>
				</Placemark>
				<Placemark>
					<TimeSpan>
						<begin>1859-07-15</begin>
						<end></end>
					</TimeSpan>
					<styleUrl>branch_style4</styleUrl>
					<LineString>
						<tessellate>1</tessellate>
						<altitudeMode>relativeToGround</altitudeMode>
						<coordinates>						75.99775261051029,24.960285190697064,5023232.525852352						 						78.10619717722965,25.69610395892401,4831721.785804234						</coordinates>
					</LineString>
				</Placemark>
				<Placemark>
					<TimeSpan>
						<begin>1862-07-05</begin>
						<end></end>
					</TimeSpan>
					<styleUrl>branch_style4</styleUrl>
					<LineString>
						<tessellate>1</tessellate>
						<altitudeMode>relativeToGround</altitudeMode>
						<coordinates>						78.10619717722965,25.69610395892401,4831721.785804234						 						80.2108600276121,26.43229339764715,4633932.005098797						</coordinates>
					</LineString>
				</Placemark>
				<Placemark>
					<TimeSpan>
						<begin>1865-06-25</begin>
						<end></end>
					</TimeSpan>
					<styleUrl>branch_style4</styleUrl>
					<LineString>
						<tessellate>1</tessellate>
						<altitudeMode>relativeToGround</altitudeMode>
						<coordinates>						80.2108600276121,26.43229339764715,4633932.005098797						 						82.31092297938068,27.16891055054805,4429863.183736045						</coordinates>
					</LineString>
				</Placemark>
				<Placemark>
					<TimeSpan>
						<begin>1868-06-16</begin>
						<end></end>
					</TimeSpan>
					<styleUrl>branch_style4</styleUrl>
					<LineString>
						<tessellate>1</tessellate>
						<altitudeMode>relativeToGround</altitudeMode>
						<coordinates>						82.31092297938068,27.16891055054805,4429863.183736045						 						84.40555261101774,27.906017970124154,4219515.321715981						</coordinates>
					</LineString>
				</Placemark>
				<Placemark>
					<TimeSpan>
						<begin>1871-06-07</begin>
						<end></end>
					</TimeSpan>
					<styleUrl>branch_style4</styleUrl>
					<LineString>
						<tessellate>1</tessellate>
						<altitudeMode>relativeToGround</altitudeMode>
						<coordinates>						84.40555261101774,27.906017970124154,4219515.321715981						 						86.4938998643321,28.6436846913612,4002888.419038594						</coordinates>
					</LineString>
				</Placemark>
				<Placemark>
					<TimeSpan>
						<begin>1874-05-28</begin>
						<end></end>
					</TimeSpan>
					<styleUrl>branch_style4</styleUrl>
					<LineString>
						<tessellate>1</tessellate>
						<altitudeMode>relativeToGround</altitudeMode>
						<coordinates>						86.4938998643321,28.6436846913612,4002888.419038594						 						88.57509947042121,29.381987465815055,3779982.475703899						</coordinates>
					</LineString>
				</Placemark>
				<Placemark>
					<TimeSpan>
						<begin>1877-05-19</begin>
						<end></end>
					</TimeSpan>
					<styleUrl>branch_style4</styleUrl>
					<LineString>
						<tessellate>1</tessellate>
						<altitudeMode>relativeToGround</altitudeMode>
						<coordinates>						88.57509947042121,29.381987465815055,3779982.475703899						 						90.6482691282163,30.121012349073883,3550797.491711881						</coordinates>
					</LineString>
				</Placemark>
				<Placemark>
					<TimeSpan>
						<begin>1880-05-09</begin>
						<end></end>
					</TimeSpan>
					<styleUrl>branch_style4</styleUrl>
					<LineString>
						<tessellate>1</tessellate>
						<altitudeMode>relativeToGround</altitudeMode>
						<coordinates>						90.6482691282163,30.121012349073883,3550797.491711881						 						92.71250833238601,30.860856777403402,3315333.4670625553						</coordinates>
					</LineString>
				</Placemark>
				<Placemark>
					<TimeSpan>
						<begin>1883-04-30</begin>
						<end></end>
					</TimeSpan>
					<styleUrl>branch_style4</styleUrl>
					<LineString>
						<tessellate>1</tessellate>
						<altitudeMode>relativeToGround</altitudeMode>
						<coordinates>						92.71250833238601,30.860856777403402,3315333.4670625553						 						94.7668966963422,31.601632337156136,3073590.4017559066						</coordinates>
					</LineString>
				</Placemark>
				<Placemark>
					<TimeSpan>
						<begin>1886-04-20</begin>
						<end></end>
					</TimeSpan>
					<styleUrl>branch_style4</styleUrl>
					<LineString>
						<tessellate>1</tessellate>
						<altitudeMode>relativeToGround</altitudeMode>
						<coordinates>						94.7668966963422,31.601632337156136,3073590.4017559066						 						96.81049153305075,32.343468541365546,2825568.29579195						</coordinates>
					</LineString>
				</Placemark>
				<Placemark>
					<TimeSpan>
						<begin>1889-04-11</begin>
						<end></end>
					</TimeSpan>
					<styleUrl>branch_style4</styleUrl>
					<LineString>
						<tessellate>1</tessellate>
						<altitudeMode>relativeToGround</altitudeMode>
						<coordinates>						96.81049153305075,32.343468541365546,2825568.29579195						 						98.84232431593989,33.08651811625153,2571267.1491706744						</coordinates>
					</LineString>
				</Placemark>
				<Placemark>
					<TimeSpan>
						<begin>1892-04-01</begin>
						<end></end>
					</TimeSpan>
					<styleUrl>branch_style4</styleUrl>
					<LineString>
						<tessellate>1</tessellate>
						<altitudeMode>relativeToGround</altitudeMode>
						<coordinates>						98.84232431593989,33.08651811625153,2571267.1491706744						 						100.86139539388812,33.83096463489648,2310686.9618920796						</coordinates>
					</LineString>
				</Placemark>
				<Placemark>
					<TimeSpan>
						<begin>1895-03-23</begin>
						<end></end>
					</TimeSpan>
					<styleUrl>branch_style4</styleUrl>
					<LineString>
						<tessellate>1</tessellate>
						<altitudeMode>relativeToGround</altitudeMode>
						<coordinates>						100.86139539388812,33.83096463489648,2310686.9618920796						 						102.8666658710555,34.57703396213834,2043827.7339561768						</coordinates>
					</LineString>
				</Placemark>
				<Placemark>
					<TimeSpan>
						<begin>1898-03-14</begin>
						<end></end>
					</TimeSpan>
					<styleUrl>branch_style4</styleUrl>
					<LineString>
						<tessellate>1</tessellate>
						<altitudeMode>relativeToGround</altitudeMode>
						<coordinates>						102.8666658710555,34.57703396213834,2043827.7339561768						 						104.8570446403849,35.325012227310616,1770689.4653629512						</coordinates>
					</LineString>
				</Placemark>
				<Placemark>
					<TimeSpan>
						<begin>1901-03-05</begin>
						<end></end>
					</TimeSpan>
					<styleUrl>branch_style4</styleUrl>
					<LineString>
						<tessellate>1</tessellate>
						<altitudeMode>relativeToGround</altitudeMode>
						<coordinates>						104.8570446403849,35.325012227310616,1770689.4653629512						 						106.83136657135809,36.075275753083595,1491272.1561124176						</coordinates>
					</LineString>
				</Placemark>
				<Placemark>
					<TimeSpan>
						<begin>1904-02-24</begin>
						<end></end>
					</TimeSpan>
					<styleUrl>branch_style4</styleUrl>
					<LineString>
						<tessellate>1</tessellate>
						<altitudeMode>relativeToGround</altitudeMode>
						<coordinates>						106.83136657135809,36.075275753083595,1491272.1561124176						 						108.78835310185895,36.828344870560386,1205575.8062045649						</coordinates>
					</LineString>
				</Placemark>
				<Placemark>
					<TimeSpan>
						<begin>1907-02-15</begin>
						<end></end>
					</TimeSpan>
					<styleUrl>branch_style4</styleUrl>
					<LineString>
						<tessellate>1</tessellate>
						<altitudeMode>relativeToGround</altitudeMode>
						<coordinates>						108.78835310185895,36.828344870560386,1205575.8062045649						 						110.72653347373155,37.5849914130033,913600.415639393						</coordinates>
					</LineString>
				</Placemark>
				<Placemark>
					<TimeSpan>
						<begin>1910-02-05</begin>
						<end></end>
					</TimeSpan>
					<styleUrl>branch_style4</styleUrl>
					<LineString>
						<tessellate>1</tessellate>
						<altitudeMode>relativeToGround</altitudeMode>
						<coordinates>						110.72653347373155,37.5849914130033,913600.415639393						 						112.64406165174051,38.346489155196245,615345.9844169132						</coordinates>
					</LineString>
				</Placemark>
				<Placemark>
					<TimeSpan>
						<begin>1913-01-26</begin>
						<end></end>
					</TimeSpan>
					<styleUrl>branch_style4</styleUrl>
					<LineString>
						<tessellate>1</tessellate>
						<altitudeMode>relativeToGround</altitudeMode>
						<coordinates>						112.64406165174051,38.346489155196245,615345.9844169132						 						114.5381702555487,39.115363769670424,310812.5125371106						</coordinates>
					</LineString>
				</Placemark>
				<Placemark>
					<TimeSpan>
						<begin>1916-01-18</begin>
						<end></end>
					</TimeSpan>
					<styleUrl>branch_style4</styleUrl>
					<LineString>
						<tessellate>1</tessellate>
						<altitudeMode>relativeToGround</altitudeMode>
						<coordinates>						114.5381702555487,39.115363769670424,310812.5125371106						 						116.39167022705078,39.91389083862305,-3.725290298461914E-9						</coordinates>
					</LineString>
				</Placemark>
			</Folder>
			<Folder>
				<name>USA:Cambodia</name>
				<Placemark>
					<TimeSpan>
						<begin>1931-01-06</begin>
						<end></end>
					</TimeSpan>
					<styleUrl>branch_style5</styleUrl>
					<LineString>
						<tessellate>1</tessellate>
						<altitudeMode>relativeToGround</altitudeMode>
						<coordinates>						-77.03666687011719,38.895111083984375,0.0						 						-78.45433320627293,38.61121700778772,279422.5410009063						</coordinates>
					</LineString>
				</Placemark>
				<Placemark>
					<TimeSpan>
						<begin>1931-06-11</begin>
						<end></end>
					</TimeSpan>
					<styleUrl>branch_style5</styleUrl>
					<LineString>
						<tessellate>1</tessellate>
						<altitudeMode>relativeToGround</altitudeMode>
						<coordinates>						-78.45433320627293,38.61121700778772,279422.5410009063						 						-79.88135741412376,38.327551902647464,553200.1821836125						</coordinates>
					</LineString>
				</Placemark>
				<Placemark>
					<TimeSpan>
[truncated: 963,479 more chars]
